# Supplementary material for: Characterization of a triad of genes in cyanophage S-2L sufficient to replace adenine by 2-aminoadenine in bacterial DNA
Source: Nat Commun. 2021 Aug 5;12:4710. doi: 10.1038/s41467-021-25064-x (PMC8342488; doi:10.1038/s41467-021-25064-x)
Supplement: Supplementary file 3 — Source Data [file 41467_2021_25064_MOESM3_ESM.xlsx]

## Sheet: Figure 1
Bacteriophage	GenBank code
Cyanophage S-2L	MW334946
Sinobacteraceae bacterium isolate Bin_59_2 (ann.?)	SSEA01000061
Salmonella phage PMBT28	MG641885
Acinetobacter phage SH-Ab 15497	MG674163
Siphoviridae sp. isolate ctbf_3	MH622939
Vibrio phage phiVC8	NC_027118
Bacteroidetes bacterium isolate BR_BCD_1 (ann.?)	QQVW01000181
Alteromonas phage ZP6	MK203850
Podoviridae sp. ctpVR23	MN582112
Chloroflexi bacterium isolate maxbin2.0347 (ann.?)	RPPI01000007
Ochrobactrum phage vB_OspP_OH	MT028492

## Sheet: Figure 2
ml	dGMP, dATP, Asp	ml	dADP								ml	PurZ dGMP, dATP 15 min								ml	PurZ dGMP, dATP 1h								ml	PurZ dGMP, dATP 4h								ml	dGMP, ATP, Asp	ml	ADP								ml
0.006995	0.054573	0.001243	0.026308								0.007062	0.000874								0.007072	0.018191								0.006499	0.0231								0.006672	0.028982	0.005641	-0.313813								0.007481
0.015294	0.055874	0.00953	0.028819								0.015361	0.005489								0.015371	0.007081								0.014797	0.029267								0.01497	0.046632	0.013937	-0.318606								0.015781
0.023592	0.064331	0.017817	0.031069								0.023661	0.004835								0.023671	-0.001626								0.023095	0.022587								0.023268	0.047945	0.022233	-0.319981								0.024081
0.031891	0.066907	0.026103	0.029192								0.03196	0.009568								0.03197	0.003742								0.031393	0.005599								0.031566	0.046415	0.030529	-0.314467								0.032381
0.04019	0.067002	0.03439	0.032009								0.04026	0.028829								0.040269	0.007873								0.03969	0.016095								0.039864	0.027145	0.038825	-0.316903								0.04068
0.048489	0.068675	0.042677	0.026044								0.048559	0.018108								0.048569	0.013345								0.047988	0.010222								0.048162	0.025353	0.047121	-0.315883								0.04898
0.056788	0.068378	0.050964	0.030594								0.056859	0.010982								0.056868	0.02129								0.056286	0.014027								0.056459	0.026141	0.055417	-0.314113								0.05728
0.065087	0.073014	0.059251	0.029083								0.065158	0.00566								0.065167	0.029469								0.064584	0.025415								0.064757	0.032489	0.063713	-0.316183								0.06558
0.073386	0.076804	0.067538	0.029174								0.073458	0.020412								0.073467	0.026613								0.072882	0.022986								0.073055	0.042586	0.072009	-0.315098								0.073879
0.081685	0.068031	0.075825	0.030064								0.081757	0.017592								0.081766	0.017482								0.08118	0.018528								0.081353	0.038504	0.080305	-0.314729								0.082179
0.089983	0.063485	0.084112	0.03341								0.090056	0.015916								0.090065	0.012561								0.089478	0.02655								0.089651	0.029639	0.088601	-0.316302								0.090479
0.098282	0.064549	0.092399	0.033155								0.098356	0.012183								0.098365	0.02103								0.097775	0.046144								0.097949	0.027897	0.096897	-0.316707								0.098779
0.106581	0.06394	0.100686	0.032983								0.106655	0.027714								0.106664	0.02287								0.106073	0.029499								0.106247	0.017686	0.105193	-0.320764								0.107079
0.11488	0.076978	0.108973	0.026255								0.114954	0.015636								0.114964	0.016343								0.114371	0.012645								0.114545	0.018017	0.113489	-0.317298								0.115378
0.123179	0.077283	0.11726	0.025939								0.123254	0.017948								0.123263	0.014469								0.122669	0.026121								0.122843	0.036097	0.121786	-0.316449								0.123678
0.131478	0.055875	0.125547	0.029697								0.131554	0.009693								0.131562	0.00317								0.130967	0.025502								0.131141	0.033183	0.130082	-0.313839								0.131978
0.139777	0.056723	0.133834	0.027771								0.139853	0.007817								0.139862	-0.002184								0.139265	0.033762								0.139439	0.034176	0.138378	-0.31317								0.140278
0.148076	0.071012	0.142121	0.030733								0.148152	0.007639								0.148161	0.006958								0.147563	0.034923								0.147737	0.031941	0.146674	-0.313558								0.148578
0.156375	0.073774	0.150408	0.029342								0.156452	0.009458								0.15646	0.011578								0.15586	0.026649								0.156034	0.027964	0.15497	-0.312539								0.156878
0.164674	0.071098	0.158695	0.027483								0.164752	0.007293								0.16476	0.012658								0.164158	0.020432								0.164332	0.010312	0.163266	-0.314768								0.165177
0.172973	0.073033	0.166982	0.026993								0.173051	0.010138								0.173059	-0.005608								0.172456	0.034027								0.17263	0.02081	0.171562	-0.311045								0.173477
0.181272	0.070317	0.175269	0.028746								0.18135	0.006485								0.181358	-0.007923								0.180754	0.030648								0.180928	0.031206	0.179858	-0.314446								0.181777
0.18957	0.082139	0.183556	0.031273								0.18965	-0.000421								0.189658	0.01472								0.189052	-0.004056								0.189226	0.022914	0.188154	-0.317926								0.190076
0.197869	0.090545	0.191843	0.032182								0.197949	0.003649								0.197957	0.002162								0.19735	-0.001607								0.197524	0.025985	0.19645	-0.319798								0.198376
0.206168	0.075329	0.20013	0.030289								0.206248	-0.00373								0.206256	-0.002756								0.205647	0.01646								0.205822	0.026067	0.204746	-0.316665								0.206676
0.214467	0.077511	0.208416	0.030934								0.214548	-0.004236								0.214556	-0.003996								0.213945	0.020203								0.21412	0.025131	0.213042	-0.317433								0.214976
0.222766	0.077215	0.216703	0.030613								0.222847	-0.007156								0.222855	0.00176								0.222243	0.017717								0.222418	0.026555	0.221338	-0.318393								0.223276
0.231065	0.07761	0.22499	0.031879								0.231147	-0.01734								0.231154	0.008227								0.230541	0.015775								0.230716	0.027509	0.229634	-0.317952								0.231575
0.239364	0.072395	0.233277	0.029348								0.239446	-0.016993								0.239454	0.010126								0.238839	0.003992								0.239014	0.027821	0.23793	-0.314359								0.239875
0.247663	0.079317	0.241564	0.028715								0.247746	0.009646								0.247753	0.004443								0.247137	0.026691								0.247312	0.024457	0.246226	-0.313533								0.248175
0.255961	0.080528	0.249851	0.030065								0.256045	0.00358								0.256052	0.007972								0.255435	0.02243								0.25561	0.01897	0.254522	-0.315746								0.256475
0.26426	0.07869	0.258138	0.031257								0.264345	0.004952								0.264352	0.030808								0.263732	0.03014								0.263907	0.021671	0.262818	-0.31641								0.264775
0.272559	0.085166	0.266425	0.024603								0.272644	0.000763								0.272651	0.020199								0.27203	0.03205								0.272205	0.021546	0.271115	-0.31751								0.273075
0.280858	0.088923	0.274712	0.02872								0.280943	0.007325								0.280951	0.010863								0.280328	0.009305								0.280503	0.0104	0.279411	-0.3126								0.281374
0.289157	0.092918	0.282999	0.032265								0.289243	0.007845								0.28925	0.004186								0.288626	0.009775								0.288801	0.011269	0.287707	-0.315765								0.289674
0.297456	0.085283	0.291286	0.037891								0.297542	0.010452								0.297549	0.003431								0.296924	0.024634								0.297099	0.008587	0.296003	-0.322125								0.297974
0.305755	0.081567	0.299573	0.03436								0.305842	-0.01223								0.305849	0.01262								0.305222	0.028908								0.305397	0.004974	0.304299	-0.319302								0.306273
0.314054	0.080709	0.30786	0.033252								0.314141	0.00024								0.314148	0.022313								0.31352	0.024966								0.313695	0.004759	0.312595	-0.321293								0.314573
0.322352	0.080566	0.316147	0.031913								0.322441	-0.014072								0.322447	0.021261								0.321818	0.008576								0.321993	-0.005132	0.320891	-0.319946								0.322873
0.330651	0.079987	0.324434	0.028791								0.33074	0.001959								0.330747	0.00535								0.330115	0.007773								0.330291	0.004402	0.329187	-0.315592								0.331173
0.338951	0.073102	0.332721	0.035877								0.339039	-0.017174								0.339046	0.00271								0.338413	0.021467								0.338589	0.007956	0.337483	-0.314999								0.339473
0.34725	0.077511	0.341008	0.034865								0.347339	-0.016917								0.347345	0.013115								0.346711	0.022174								0.346887	0.01593	0.345779	-0.311589								0.347773
0.355548	0.092187	0.349295	0.03293								0.355639	-0.015524								0.355645	0.003357								0.355009	0.007824								0.355185	0.011037	0.354075	-0.309823								0.356072
0.363847	0.081305	0.357582	0.033234								0.363938	-0.025186								0.363944	-0.008013								0.363307	0.00133								0.363482	0.005432	0.362371	-0.310438								0.364372
0.372146	0.088845	0.365869	0.035198								0.372237	-0.013372								0.372243	-0.006419								0.371605	0.010027								0.37178	0.018617	0.370667	-0.313757								0.372672
0.380445	0.097311	0.374156	0.032973								0.380537	-0.01591								0.380543	0.006367								0.379903	0.016153								0.380078	0.018673	0.378963	-0.316893								0.380972
0.388744	0.095978	0.382442	0.033375								0.388836	-0.012952								0.388842	0.011574								0.3882	0.019342								0.388376	0.009257	0.387259	-0.311733								0.389272
0.397043	0.093664	0.390729	0.035309								0.397136	-0.003711								0.397141	-0.01182								0.396498	0.022685								0.396674	0.018664	0.395555	-0.314688								0.397571
0.405342	0.095469	0.399016	0.033901								0.405435	-0.006632								0.405441	0.029588								0.404796	0.040535								0.404972	0.001399	0.403852	-0.3176								0.405871
0.41364	0.073975	0.407303	0.036345								0.413734	-0.058882								0.41374	0.006577								0.413094	0.029594								0.41327	-0.052787	0.412148	-0.324461								0.414171
0.421939	0.043293	0.41559	0.034042								0.422034	-0.088402								0.42204	-0.025791								0.421392	-0.009896								0.421568	-0.079499	0.420444	-0.31738								0.422471
0.430238	0.030908	0.423877	0.031577								0.430333	-0.100811								0.430339	-0.091359								0.42969	-0.049253								0.429866	-0.093034	0.42874	-0.313518								0.43077
0.438537	0.013301	0.432164	0.034798								0.438633	-0.109387								0.438638	-0.097472								0.437988	-0.074548								0.438164	-0.101696	0.437036	-0.320003								0.43907
0.446836	0.02198	0.440451	0.035241								0.446932	-0.110316								0.446938	-0.089684								0.446286	-0.081667								0.446462	-0.11097	0.445332	-0.317423								0.44737
0.455135	0.024993	0.448738	0.03311								0.455232	-0.099441								0.455237	-0.091711								0.454583	-0.08186								0.45476	-0.100159	0.453628	-0.314342								0.45567
0.463434	0.026668	0.457025	0.035468								0.463531	-0.120304								0.463536	-0.078639								0.462881	-0.081116								0.463058	-0.089114	0.461924	-0.313821								0.46397
0.471733	0.02868	0.465312	0.035291								0.47183	-0.089578								0.471836	-0.076403								0.471179	-0.074511								0.471355	-0.088741	0.47022	-0.316289								0.47227
0.480031	0.030669	0.473599	0.032141								0.48013	-0.10561								0.480135	-0.055602								0.479477	-0.069378								0.479653	-0.089332	0.478516	-0.310555								0.480569
0.48833	0.053026	0.481886	0.032496								0.48843	-0.089129								0.488434	-0.046772								0.487775	-0.06512								0.487951	-0.085081	0.486812	-0.311899								0.488869
0.496629	0.084427	0.490173	0.034675								0.496729	-0.05591								0.496734	-0.015072								0.496073	-0.02261								0.496249	-0.03708	0.495109	-0.314931								0.497169
0.504928	0.092287	0.49846	0.033386								0.505028	-0.037214								0.505033	-0.010798								0.504371	-0.017833								0.504547	-0.037665	0.503405	-0.312661								0.505468
0.513227	0.096064	0.506747	0.03669								0.513328	-0.06921								0.513332	-0.01155								0.512668	-0.028819								0.512845	-0.047349	0.511701	-0.318961								0.513768
0.521526	0.094622	0.515034	0.031919								0.521627	-0.040811								0.521632	-0.023386								0.520966	-0.015246								0.521143	-0.045363	0.519997	-0.318064								0.522068
0.529825	0.079878	0.523321	0.034674								0.529927	-0.0658								0.529931	-0.018145								0.529264	-0.013972								0.529441	-0.05434	0.528293	-0.314024								0.530368
0.538124	0.049559	0.531608	0.030704								0.538226	-0.088837								0.53823	-0.040797								0.537562	-0.034099								0.537738	-0.090591	0.536589	-0.311795								0.538668
0.546423	0.056824	0.539895	0.032781								0.546525	-0.103644								0.54653	-0.04158								0.54586	-0.04409								0.546036	-0.115571	0.544885	-0.308151								0.546968
0.554722	0.057385	0.548182	0.035225								0.554825	-0.112399								0.554829	-0.070196								0.554158	-0.044629								0.554334	-0.108786	0.553181	-0.306727								0.555267
0.563021	0.046231	0.556468	0.035845								0.563124	-0.10575								0.563128	-0.076366								0.562456	-0.051234								0.562632	-0.099696	0.561477	-0.310282								0.563567
0.57132	0.053455	0.564755	0.03714								0.571424	-0.104865								0.571428	-0.077004								0.570754	-0.062556								0.57093	-0.100659	0.569773	-0.312947								0.571867
0.579618	0.055909	0.573042	0.034987								0.579723	-0.122201								0.579727	-0.080339								0.579051	-0.070036								0.579228	-0.106312	0.578069	-0.307952								0.580167
0.587917	0.05382	0.581329	0.033465								0.588023	-0.098163								0.588027	-0.06588								0.587349	-0.062376								0.587526	-0.108782	0.586365	-0.002317								0.588467
0.596216	0.060317	0.589616	0.034111								0.596322	-0.102469								0.596326	-0.065262								0.595647	-0.054489								0.595824	-0.103647	0.594661	0.001189								0.596766
0.604515	0.061149	0.597903	0.032077								0.604621	-0.095645								0.604625	-0.041426								0.603945	-0.055971								0.604122	-0.097113	0.602957	-0.000909								0.605066
0.612814	0.066452	0.60619	0.031346								0.612921	-0.096759								0.612925	-0.040553								0.612243	-0.051431								0.61242	-0.099896	0.611253	0.007914								0.613366
0.621113	0.073559	0.614477	0.012301								0.621221	-0.092133								0.621224	-0.044733								0.620541	-0.033566								0.620718	-0.099637	0.619549	0.006206								0.621665
0.629412	0.075492	0.622764	0.004734								0.62952	-0.103818								0.629523	-0.065862								0.628839	-0.031805								0.629015	-0.092566	0.627845	0.004946								0.629965
0.637711	0.064532	0.631051	0.012126								0.637819	-0.094856								0.637823	-0.042544								0.637136	-0.046837								0.637313	-0.094893	0.636141	0.002894								0.638265
0.646009	0.061502	0.639338	0.010128								0.646119	-0.117652								0.646122	-0.053055								0.645434	-0.054637								0.645611	-0.090406	0.644437	0.005348								0.646565
0.654308	0.061279	0.647625	0.008908								0.654418	-0.099874								0.654421	-0.039968								0.653732	-0.045909								0.653909	-0.085175	0.652734	0.009392								0.654865
0.662607	0.079815	0.655912	0.003093								0.662718	-0.114835								0.662721	-0.027262								0.66203	-0.03098								0.662207	-0.088943	0.66103	0.012182								0.663165
0.670906	0.07889	0.664199	-0.000395								0.671017	-0.117509								0.67102	-0.029052								0.670328	-0.038541								0.670505	-0.089723	0.669326	0.011768								0.671464
0.679205	0.062734	0.672486	-0.000368								0.679317	-0.086851								0.679319	-0.04108								0.678626	-0.044857								0.678803	-0.085946	0.677622	0.005741								0.679764
0.687504	0.074251	0.680773	0.001385								0.687616	-0.106866								0.687619	-0.029528								0.686924	-0.037677								0.687101	-0.091293	0.685918	0.008453								0.688064
0.695803	0.070469	0.68906	0.004282								0.695915	-0.107745								0.695918	-0.02173								0.695221	-0.03054								0.695399	-0.101324	0.694214	0.007745								0.696364
0.704102	0.056685	0.697347	0.007434								0.704215	-0.117974								0.704217	-0.040178								0.703519	-0.026772								0.703697	-0.096183	0.70251	0.008816								0.704664
0.7124	0.078542	0.705634	0.007922								0.712514	-0.106303								0.712517	-0.035728								0.711817	-0.02834								0.711995	-0.096519	0.710806	0.010633								0.712964
0.720699	0.072762	0.713921	0.007659								0.720814	-0.11587								0.720816	-0.02899								0.720115	-0.031807								0.720293	-0.098909	0.719102	0.010692								0.721263
0.728998	0.079425	0.722208	0.006318								0.729113	-0.10229								0.729115	-0.036675								0.728413	-0.024658								0.72859	-0.091586	0.727398	0.010616								0.729563
0.737298	0.088729	0.730494	0.005713								0.737412	-0.100301								0.737415	-0.03656								0.736711	-0.028869								0.736888	-0.090448	0.735694	0.013905								0.737863
0.745596	0.083549	0.738781	0.007783								0.745712	-0.120831								0.745714	-0.034752								0.745008	-0.036677								0.745186	-0.089646	0.74399	0.017273								0.746162
0.753895	0.0908	0.747068	0.007517								0.754012	-0.124019								0.754014	-0.037481								0.753306	-0.028505								0.753484	-0.098558	0.752286	0.011254								0.754462
0.762194	0.093624	0.755355	0.005779								0.762311	-0.114001								0.762313	-0.052122								0.761604	-0.023853								0.761782	-0.10099	0.760582	0.010021								0.762762
0.770493	0.098183	0.763643	0.004884								0.77061	-0.102393								0.770612	-0.023462								0.769902	-0.024407								0.77008	-0.084474	0.768878	0.008075								0.771062
0.778792	0.093124	0.77193	0.005527								0.77891	-0.110989								0.778912	-0.035657								0.7782	-0.019953								0.778378	-0.087481	0.777174	0.009895								0.779362
0.787091	0.08342	0.780217	0.005231								0.787209	-0.127132								0.787211	-0.030583								0.786498	-0.017618								0.786676	-0.090792	0.78547	0.013623								0.787662
0.79539	0.107155	0.788504	0.003225								0.795508	-0.122317								0.79551	-0.039492								0.794796	-0.029492								0.794974	-0.082808	0.793766	0.014038								0.795961
0.803689	0.155895	0.796791	0.00217								0.803808	-0.063443								0.80381	-0.040944								0.803093	-0.023241								0.803272	-0.064749	0.802063	0.011537								0.804261
0.811987	0.28516	0.805078	0.002217								0.812108	0.153051								0.812109	-0.035644								0.811391	-0.004975								0.81157	0.014145	0.810359	0.014951								0.812561
0.820286	0.476827	0.813365	0.00297								0.820407	0.458462								0.820408	-0.018895								0.819689	0.00853								0.819868	0.17512	0.818655	0.010625								0.820861
0.828585	0.725833	0.821651	0.00522								0.828706	0.802097								0.828708	0.031872								0.827987	0.084552								0.828166	0.382818	0.826951	0.0143								0.829161
0.836884	1.02135	0.829938	0.005941								0.837006	1.16094								0.837007	0.219005								0.836285	0.32819								0.836463	0.608871	0.835247	0.017824								0.83746
0.845183	1.34337	0.838225	0.00728								0.845305	1.52017								0.845306	0.560984								0.844583	0.702437								0.844761	0.826609	0.843543	0.014017								0.84576
0.853482	1.75225	0.846512	0.008347								0.853605	1.98449								0.853606	0.904238								0.85288	1.11341								0.853059	1.05154	0.851839	0.010491								0.85406
0.861781	2.43237	0.854799	0.006377								0.861904	2.55508								0.861905	1.4176								0.861178	1.61368								0.861357	1.42107	0.860135	0.012253								0.86236
0.87008	2.96857	0.863086	0.007366								0.870203	3.08393								0.870204	2.05889								0.869476	2.22876								0.869655	1.87857	0.868431	0.014581								0.870659
0.878378	3.23634	0.871373	0.007473								0.878503	3.37038								0.878504	2.62283								0.877774	2.75082								0.877953	2.16906	0.876728	0.014112								0.878959
0.886677	3.4097	0.87966	0.00796								0.886803	3.5394								0.886803	2.96525								0.886072	3.0652								0.886251	2.30572	0.885024	0.011979								0.887259
0.894976	3.53319	0.887947	0.011946								0.895102	3.61742								0.895103	3.15431								0.89437	3.25443								0.894549	2.38317	0.89332	0.011746								0.895559
0.903275	3.56699	0.896234	0.01186								0.903401	3.61514								0.903402	3.28215								0.902668	3.31879								0.902847	2.41554	0.901616	0.015467								0.903859
0.911574	3.52253	0.904521	0.010474								0.911701	3.54063								0.911701	3.32771								0.910965	3.32355								0.911145	2.41115	0.909912	0.015636								0.912158
0.919873	3.45351	0.912808	0.010151								0.92	3.41278								0.920001	3.27918								0.919263	3.27522								0.919443	2.35642	0.918208	0.013919								0.920458
0.928172	3.31462	0.921095	0.009708								0.928299	3.2567								0.9283	3.16677								0.927561	3.17693								0.927741	2.26936	0.926504	0.014213								0.928758
0.936471	3.21669	0.929382	0.011653								0.936599	3.10381								0.936599	3.06155								0.935859	3.05572								0.936038	2.15874	0.9348	0.014429								0.937058
0.94477	3.05861	0.937669	0.011113								0.944899	2.94513								0.944899	2.93863								0.944157	2.92131								0.944336	2.05463	0.943096	0.014483								0.945357
0.953069	2.8911	0.945956	0.008372								0.953198	2.76072								0.953198	2.79348								0.952455	2.7662								0.952634	1.94285	0.951392	0.01743								0.953657
0.961368	2.74757	0.954243	0.007672								0.961497	2.59781								0.961497	2.65819								0.960752	2.61326								0.960932	1.82295	0.959688	0.011913								0.961957
0.969666	2.58487	0.96253	0.008404								0.969797	2.4467								0.969797	2.49935								0.96905	2.47529								0.96923	1.70955	0.967984	0.004672								0.970257
0.977965	2.4469	0.970817	0.007877								0.978096	2.2785								0.978096	2.31809								0.977348	2.31003								0.977528	1.5907	0.97628	0.010586								0.978557
0.986264	2.27952	0.979104	0.011468								0.986396	2.1049								0.986395	2.20362								0.985646	2.13696								0.985826	1.47802	0.984576	0.018129								0.986856
0.994563	2.10901	0.987391	0.021126								0.994695	1.94383								0.994695	2.04111								0.993944	1.99378								0.994124	1.37427	0.992872	0.017709								0.995156
1.00286	1.98473	0.995677	0.03383								1.003	1.78954								1.00299	1.89582								1.00224	1.84198								1.00242	1.2648	1.00117	0.016232								1.00346
1.01116	1.8824	1.00396	0.046014								1.01129	1.63621								1.01129	1.75457								1.01054	1.69359								1.01072	1.16011	1.00946	0.010773								1.01176
1.01946	1.74598	1.01225	0.05753								1.01959	1.51616								1.01959	1.6083								1.01884	1.55323								1.01902	1.06739	1.01776	0.006852								1.02006
1.02776	1.60877	1.02054	0.073963								1.02789	1.39149								1.02789	1.47816								1.02713	1.42319								1.02732	0.979437	1.02606	0.002268								1.02836
1.03606	1.51172	1.02883	0.09204								1.03619	1.27629								1.03619	1.36708								1.03543	1.33275								1.03561	0.912541	1.03435	-0.004385								1.03666
1.04436	1.3981	1.03711	0.108529								1.04449	1.1684								1.04449	1.25436								1.04373	1.2354								1.04391	0.839467	1.04265	-0.004936								1.04496
1.05265	1.30441	1.0454	0.122346								1.05279	1.05861								1.05279	1.15291								1.05203	1.12422								1.05221	0.772993	1.05095	-0.001521								1.05326
1.06095	1.21335	1.05369	0.137741								1.06109	0.968775								1.06109	1.07413								1.06033	1.02217								1.06051	0.721842	1.05924	0.000995								1.06155
1.06925	1.11926	1.06197	0.147652								1.06939	0.887679								1.06939	0.98114								1.06862	0.934041								1.06881	0.669317	1.06754	-0.001919								1.06985
1.07755	1.04899	1.07026	0.156617								1.07769	0.797275								1.07769	0.916517								1.07692	0.857047								1.0771	0.588353	1.07583	0.00209								1.07815
1.08585	0.979208	1.07855	0.16313								1.08599	0.709563								1.08599	0.848382								1.08522	0.787265								1.0854	0.535242	1.08413	0.014588								1.08645
1.09415	0.901119	1.08683	0.163757								1.09429	0.655983								1.09429	0.768094								1.09352	0.735351								1.0937	0.501219	1.09242	0.013242								1.09475
1.10245	0.856286	1.09512	0.164748								1.10259	0.617561								1.10259	0.701785								1.10182	0.677232								1.102	0.468315	1.10072	0.010366								1.10305
1.11075	0.81535	1.10341	0.170995								1.11089	0.555256								1.11089	0.64064								1.11011	0.620175								1.1103	0.437562	1.10902	0.007597								1.11135
1.11905	0.764436	1.1117	0.170882								1.11919	0.503657								1.11919	0.586414								1.11841	0.570239								1.11859	0.410982	1.11731	0.003748								1.11965
1.12735	0.718948	1.11998	0.179341								1.12749	0.458155								1.12748	0.554792								1.12671	0.536036								1.12689	0.392216	1.12561	0.004602								1.12795
1.13564	0.68052	1.12827	0.18192								1.13579	0.407852								1.13578	0.509412								1.13501	0.494162								1.13519	0.364581	1.1339	0.005269								1.13625
1.14394	0.661458	1.13656	0.177605								1.14409	0.37709								1.14408	0.479362								1.14331	0.46644								1.14349	0.331286	1.1422	0.003107								1.14455
1.15224	0.612435	1.14484	0.172314								1.15238	0.338709								1.15238	0.456753								1.1516	0.438622								1.15178	0.322199	1.1505	0.002773								1.15285
1.16054	0.606555	1.15313	0.166008								1.16068	0.325554								1.16068	0.424983								1.1599	0.409491								1.16008	0.306104	1.15879	0.005795								1.16115
1.16884	0.584074	1.16142	0.162579								1.16898	0.304555								1.16898	0.388698								1.1682	0.389323								1.16838	0.3026	1.16709	0.007173								1.16945
1.17714	0.560742	1.1697	0.157237								1.17728	0.284707								1.17728	0.371506								1.1765	0.384246								1.17668	0.290906	1.17538	0.006522								1.17775
1.18544	0.553986	1.17799	0.150672								1.18558	0.278457								1.18558	0.349095								1.1848	0.371289								1.18498	0.280622	1.18368	0.006589								1.18605
1.19374	0.537104	1.18628	0.144632								1.19388	0.248233								1.19388	0.330847								1.19309	0.357606								1.19327	0.276038	1.19198	0.006798								1.19435
1.20203	0.528751	1.19456	0.140433								1.20218	0.224712								1.20218	0.330343								1.20139	0.33815								1.20157	0.264363	1.20027	0.008436								1.20265
1.21033	0.515995	1.20285	0.137234								1.21048	0.217429								1.21048	0.313196								1.20969	0.335336								1.20987	0.241205	1.20857	0.009994								1.21095
1.21863	0.50092	1.21114	0.133078								1.21878	0.211415								1.21878	0.30827								1.21799	0.324499								1.21817	0.233024	1.21687	0.006236								1.21925
1.22693	0.503536	1.21942	0.130678								1.22708	0.206737								1.22708	0.304903								1.22628	0.310781								1.22646	0.23417	1.22516	0.007722								1.22755
1.23523	0.503285	1.22771	0.129487								1.23538	0.202004								1.23538	0.292955								1.23458	0.301287								1.23476	0.228982	1.23346	0.009464								1.23585
1.24353	0.482611	1.236	0.126717								1.24368	0.203863								1.24368	0.27161								1.24288	0.303457								1.24306	0.198863	1.24175	0.007238								1.24415
1.25183	0.469866	1.24429	0.12266								1.25198	0.184441								1.25198	0.265091								1.25118	0.288188								1.25136	0.200095	1.25005	0.00891								1.25245
1.26013	0.461114	1.25257	0.123442								1.26028	0.172177								1.26027	0.266915								1.25948	0.283906								1.25966	0.209696	1.25835	0.008599								1.26075
1.26843	0.468262	1.26086	0.126346								1.26858	0.168391								1.26857	0.262152								1.26777	0.283423								1.26795	0.211353	1.26664	0.006539								1.26905
1.27673	0.476444	1.26915	0.125287								1.27688	0.167994								1.27687	0.248038								1.27607	0.276752								1.27625	0.203768	1.27494	0.008818								1.27735
1.28502	0.467681	1.27743	0.127836								1.28517	0.16548								1.28517	0.252065								1.28437	0.263707								1.28455	0.205963	1.28323	0.01071								1.28565
1.29332	0.460813	1.28572	0.133288								1.29347	0.152058								1.29347	0.244013								1.29267	0.270569								1.29285	0.205666	1.29153	0.007123								1.29395
1.30162	0.457947	1.29401	0.137276								1.30177	0.157312								1.30177	0.245876								1.30096	0.27108								1.30115	0.196688	1.29983	0.004408								1.30225
1.30992	0.438992	1.30229	0.140946								1.31007	0.157861								1.31007	0.254754								1.30926	0.268671								1.30944	0.177536	1.30812	0.004668								1.31055
1.31822	0.434607	1.31058	0.144271								1.31837	0.152594								1.31837	0.251891								1.31756	0.286033								1.31774	0.166111	1.31642	0.008809								1.31885
1.32652	0.437875	1.31887	0.151982								1.32667	0.144703								1.32667	0.241116								1.32586	0.275555								1.32604	0.183042	1.32472	0.010706								1.32715
1.33482	0.436554	1.32716	0.158359								1.33497	0.138988								1.33497	0.23359								1.33416	0.254708								1.33434	0.189602	1.33301	0.011678								1.33545
1.34312	0.43907	1.33544	0.164557								1.34327	0.143274								1.34327	0.225944								1.34245	0.262589								1.34264	0.175035	1.34131	0.012245								1.34375
1.35142	0.433961	1.34373	0.170129								1.35157	0.135445								1.35157	0.229681								1.35075	0.249711								1.35093	0.187241	1.3496	0.011579								1.35205
1.35972	0.429705	1.35202	0.174018								1.35987	0.132399								1.35987	0.229809								1.35905	0.253805								1.35923	0.182927	1.3579	0.01187								1.36035
1.36801	0.448543	1.3603	0.178049								1.36817	0.137439								1.36817	0.242679								1.36735	0.266996								1.36753	0.172389	1.3662	0.013371								1.36865
1.37631	0.445277	1.36859	0.18118								1.37647	0.137736								1.37647	0.234935								1.37565	0.267752								1.37583	0.17508	1.37449	0.015566								1.37695
1.38461	0.434021	1.37688	0.191272								1.38477	0.137589								1.38476	0.225795								1.38394	0.253388								1.38413	0.184417	1.38279	0.017136								1.38525
1.39291	0.420959	1.38516	0.197471								1.39307	0.142529								1.39306	0.222856								1.39224	0.263597								1.39242	0.164056	1.39108	0.016549								1.39355
1.40121	0.444172	1.39345	0.199984								1.40137	0.13328								1.40136	0.229689								1.40054	0.253923								1.40072	0.177882	1.39938	0.01746								1.40185
1.40951	0.437925	1.40174	0.204382								1.40967	0.135413								1.40966	0.233521								1.40884	0.251258								1.40902	0.177624	1.40768	0.019618								1.41015
1.41781	0.444122	1.41003	0.218205								1.41797	0.13003								1.41796	0.237888								1.41714	0.250827								1.41732	0.165017	1.41597	0.025941								1.41845
1.4261	0.434215	1.41831	0.235817								1.42627	0.134951								1.42626	0.225597								1.42543	0.235954								1.42562	0.178769	1.42427	0.048317								1.42674
1.4344	0.453273	1.4266	0.255727								1.43457	0.147629								1.43456	0.211875								1.43373	0.253289								1.43391	0.173967	1.43256	0.0898								1.43504
1.4427	0.449522	1.43489	0.269417								1.44287	0.146645								1.44286	0.220623								1.44203	0.254811								1.44221	0.178438	1.44086	0.153957								1.44335
1.451	0.430308	1.44317	0.283613								1.45116	0.142802								1.45116	0.224126								1.45033	0.242633								1.45051	0.148135	1.44916	0.220798								1.45165
1.4593	0.421827	1.45146	0.319873								1.45946	0.137295								1.45946	0.22759								1.45862	0.2469								1.45881	0.154023	1.45745	0.266904								1.45995
1.4676	0.435477	1.45975	0.335863								1.46776	0.130192								1.46776	0.226319								1.46692	0.254805								1.46711	0.164425	1.46575	0.300029								1.46825
1.4759	0.437942	1.46803	0.333474								1.47606	0.123599								1.47606	0.226107								1.47522	0.252809								1.4754	0.167391	1.47404	0.325353								1.47654
1.4842	0.44036	1.47632	0.330737								1.48436	0.110418								1.48436	0.220524								1.48352	0.238473								1.4837	0.15401	1.48234	0.343094								1.48484
1.4925	0.428752	1.48461	0.331815								1.49266	0.110288								1.49266	0.210902								1.49182	0.253819								1.492	0.172888	1.49064	0.348435								1.49314
1.5008	0.425881	1.4929	0.321421								1.50096	0.115887								1.50096	0.215887								1.50011	0.246042								1.5003	0.177897	1.49893	0.341767								1.50144
1.50909	0.437445	1.50118	0.313023								1.50926	0.123172								1.50925	0.221805								1.50841	0.253759								1.50859	0.153359	1.50723	0.338307								1.50974
1.51739	0.410955	1.50947	0.304505								1.51756	0.123802								1.51755	0.235083								1.51671	0.249853								1.51689	0.15173	1.51552	0.332266								1.51804
1.52569	0.406549	1.51776	0.298613								1.52586	0.116704								1.52585	0.233649								1.52501	0.237838								1.52519	0.165516	1.52382	0.322126								1.52634
1.53399	0.413895	1.52604	0.285779								1.53416	0.11678								1.53415	0.223876								1.5333	0.23652								1.53349	0.1662	1.53212	0.309305								1.53464
1.54229	0.423182	1.53433	0.279532								1.54246	0.119131								1.54245	0.221617								1.5416	0.245127								1.54179	0.157628	1.54041	0.295197								1.54294
1.55059	0.42446	1.54262	0.269226								1.55076	0.111102								1.55075	0.226746								1.5499	0.251159								1.55008	0.154182	1.54871	0.282871								1.55124
1.55889	0.41707	1.5509	0.264108								1.55906	0.107559								1.55905	0.228592								1.5582	0.255275								1.55838	0.174467	1.557	0.265261								1.55954
1.56719	0.414824	1.55919	0.257417								1.56736	0.115353								1.56735	0.221399								1.5665	0.234974								1.56668	0.167893	1.5653	0.250346								1.56784
1.57549	0.416279	1.56748	0.251848								1.57566	0.121181								1.57565	0.227732								1.57479	0.242852								1.57498	0.157744	1.5736	0.240073								1.57614
1.58378	0.412976	1.57576	0.242158								1.58396	0.117567								1.58395	0.225062								1.58309	0.233718								1.58328	0.168966	1.58189	0.225826								1.58444
1.59208	0.416337	1.58405	0.236876								1.59225	0.11509								1.59225	0.226717								1.59139	0.239633								1.59157	0.156613	1.59019	0.2092								1.59274
1.60038	0.430432	1.59234	0.231819								1.60055	0.116379								1.60055	0.22639								1.59969	0.239946								1.59987	0.171703	1.59848	0.196987								1.60104
1.60868	0.420497	1.60062	0.227823								1.60885	0.115617								1.60885	0.221887								1.60798	0.252452								1.60817	0.175992	1.60678	0.186184								1.60934
1.61698	0.418058	1.60891	0.221184								1.61715	0.114596								1.61715	0.222706								1.61628	0.241757								1.61647	0.150528	1.61508	0.173563								1.61764
1.62528	0.415342	1.6172	0.215196								1.62545	0.106209								1.62545	0.223487								1.62458	0.236848								1.62477	0.143901	1.62337	0.161704								1.62594
1.63358	0.408082	1.62549	0.215374								1.63375	0.108282								1.63375	0.225712								1.63288	0.257342								1.63306	0.164862	1.63167	0.152345								1.63424
1.64188	0.405016	1.63377	0.208989								1.64205	0.118123								1.64204	0.219143								1.64118	0.232668								1.64136	0.140416	1.63997	0.147348								1.64254
1.65018	0.412912	1.64206	0.21035								1.65035	0.116996								1.65034	0.20666								1.64948	0.235721								1.64966	0.15466	1.64826	0.139535								1.65084
1.65847	0.414102	1.65035	0.203484								1.65865	0.113738								1.65864	0.211187								1.65777	0.241108								1.65796	0.167906	1.65656	0.1349								1.65914
1.66677	0.408389	1.65863	0.193926								1.66695	0.117567								1.66694	0.21746								1.66607	0.249547								1.66626	0.170727	1.66485	0.132113								1.66744
1.67507	0.401711	1.66692	0.198068								1.67525	0.123866								1.67524	0.220435								1.67437	0.248741								1.67455	0.168641	1.67315	0.127275								1.67574
1.68337	0.407955	1.67521	0.196827								1.68355	0.118028								1.68354	0.22604								1.68267	0.239608								1.68285	0.144588	1.68145	0.127418								1.68404
1.69167	0.402944	1.68349	0.190962								1.69185	0.11031								1.69184	0.228731								1.69096	0.228642								1.69115	0.156215	1.68974	0.132502								1.69234
1.69997	0.390767	1.69178	0.191317								1.70015	0.115698								1.70014	0.220954								1.69926	0.23843								1.69945	0.136986	1.69804	0.137807								1.70064
1.70827	0.399069	1.70007	0.183846								1.70845	0.119562								1.70844	0.211874								1.70756	0.248025								1.70775	0.155343	1.70633	0.14055								1.70894
1.71657	0.412415	1.70836	0.182921								1.71675	0.11707								1.71674	0.224598								1.71586	0.225636								1.71604	0.164361	1.71463	0.142795								1.71724
1.72487	0.401839	1.71664	0.176958								1.72505	0.10992								1.72504	0.216879								1.72416	0.231823								1.72434	0.157092	1.72293	0.143078								1.72554
1.73316	0.400383	1.72493	0.180213								1.73334	0.098638								1.73334	0.217818								1.73245	0.240214								1.73264	0.151961	1.73122	0.139906								1.73384
1.74146	0.388362	1.73322	0.173307								1.74164	0.099747								1.74164	0.226565								1.74075	0.245598								1.74094	0.150705	1.73952	0.14071								1.74214
1.74976	0.400601	1.7415	0.176854								1.74994	0.103646								1.74994	0.2144								1.74905	0.238779								1.74923	0.151744	1.74781	0.140152								1.75044
1.75806	0.396485	1.74979	0.1756								1.75824	0.099136								1.75823	0.215974								1.75735	0.240143								1.75753	0.153668	1.75611	0.131819								1.75874
1.76636	0.385467	1.75808	0.171266								1.76654	0.100649								1.76653	0.217639								1.76564	0.223005								1.76583	0.148214	1.76441	0.130096								1.76704
1.77466	0.391243	1.76636	0.16713								1.77484	0.090459								1.77483	0.223662								1.77394	0.227443								1.77413	0.148158	1.7727	0.129341								1.77534
1.78296	0.402885	1.77465	0.16357								1.78314	0.083018								1.78313	0.230045								1.78224	0.236196								1.78242	0.145989	1.781	0.125424								1.78364
1.79126	0.407938	1.78294	0.16008								1.79144	0.112493								1.79143	0.232548								1.79054	0.226002								1.79072	0.152305	1.7893	0.12319								1.79194
1.79956	0.411392	1.79123	0.159863								1.79974	0.123438								1.79973	0.218264								1.79884	0.240317								1.79902	0.181372	1.79759	0.114737								1.80024
1.80785	0.396786	1.79951	0.15172								1.80804	0.107516								1.80803	0.19856								1.80713	0.221488								1.80732	0.146416	1.80589	0.113678								1.80854
1.81615	0.400108	1.8078	0.154191								1.81634	0.10288								1.81633	0.2006								1.81543	0.249131								1.81562	0.143996	1.81418	0.111517								1.81683
1.82445	0.409815	1.81609	0.151868								1.82464	0.109035								1.82463	0.203141								1.82373	0.25473								1.82391	0.152404	1.82248	0.108497								1.82513
1.83275	0.40735	1.82437	0.15327								1.83294	0.105396								1.83293	0.204495								1.83203	0.256663								1.83221	0.146963	1.83078	0.105596								1.83343
1.84105	0.402401	1.83266	0.150639								1.84124	0.095756								1.84123	0.208223								1.84032	0.257984								1.84051	0.147445	1.83907	0.105597								1.84173
1.84935	0.403648	1.84095	0.14965								1.84954	0.09313								1.84953	0.217996								1.84862	0.26174								1.84881	0.154977	1.84737	0.1023								1.85004
1.85765	0.397035	1.84923	0.146358								1.85784	0.104285								1.85783	0.218009								1.85692	0.252649								1.85711	0.155957	1.85566	0.101775								1.85834
1.86595	0.397016	1.85752	0.149381								1.86614	0.108656								1.86613	0.212402								1.86522	0.255155								1.8654	0.152159	1.86396	0.097748								1.86663
1.87425	0.403881	1.86581	0.140072								1.87444	0.098595								1.87443	0.205088								1.87352	0.233594								1.8737	0.154087	1.87226	0.099975								1.87493
1.88254	0.394712	1.8741	0.141598								1.88274	0.092146								1.88272	0.200698								1.88182	0.239177								1.882	0.148338	1.88055	0.097444								1.88323
1.89084	0.395663	1.88238	0.133347								1.89104	0.101115								1.89102	0.213296								1.89011	0.253447								1.8903	0.156394	1.88885	0.093251								1.89153
1.89914	0.410762	1.89067	0.135152								1.89933	0.112796								1.89932	0.216508								1.89841	0.255335								1.8986	0.160711	1.89714	0.092277								1.89983
1.90744	0.418124	1.89896	0.139836								1.90763	0.108646								1.90762	0.198708								1.90671	0.249737								1.90689	0.155137	1.90544	0.08898								1.90813
1.91574	0.413401	1.90724	0.139298								1.91593	0.100177								1.91592	0.197991								1.91501	0.233026								1.91519	0.145219	1.91373	0.088228								1.91643
1.92404	0.407415	1.91553	0.13538								1.92423	0.106557								1.92422	0.20712								1.9233	0.245484								1.92349	0.134007	1.92203	0.094207								1.92473
1.93234	0.409227	1.92382	0.129426								1.93253	0.109007								1.93252	0.221153								1.9316	0.241606								1.93179	0.144846	1.93033	0.092227								1.93303
1.94064	0.414	1.9321	0.13111								1.94083	0.1146								1.94082	0.227496								1.9399	0.241764								1.94009	0.145309	1.93862	0.093703								1.94133
1.94894	0.418973	1.94039	0.130036								1.94913	0.127672								1.94912	0.223764								1.9482	0.247913								1.94838	0.155354	1.94692	0.092617								1.94963
1.95724	0.415172	1.94868	0.129402								1.95743	0.115727								1.95742	0.21171								1.9565	0.240861								1.95668	0.162901	1.95522	0.094942								1.95793
1.96553	0.404148	1.95696	0.126574								1.96573	0.115202								1.96572	0.213782								1.96479	0.250816								1.96498	0.172886	1.96351	0.093657								1.96623
1.97383	0.405874	1.96525	0.125513								1.97403	0.115051								1.97402	0.219218								1.97309	0.252182								1.97328	0.178303	1.97181	0.089265								1.97453
1.98213	0.408978	1.97354	0.123098								1.98233	0.126207								1.98232	0.212253								1.98139	0.236875								1.98158	0.175314	1.9801	0.086344								1.98283
1.99043	0.40653	1.98182	0.121409								1.99063	0.118971								1.99062	0.200976								1.98969	0.234829								1.98987	0.175865	1.9884	0.088586								1.99113
1.99873	0.408379	1.99011	0.12553								1.99893	0.105831								1.99892	0.201343								1.99798	0.254595								1.99817	0.163103	1.9967	0.09213								1.99943
2.00703	0.41223	1.9984	0.125684								2.00723	0.095108								2.00721	0.209532								2.00628	0.253656								2.00647	0.166861	2.00499	0.086384								2.00773
2.01533	0.415211	2.00669	0.122693								2.01553	0.106605								2.01552	0.210367								2.01458	0.251333								2.01477	0.161019	2.01329	0.088226								2.01603
2.02363	0.417605	2.01497	0.117262								2.02383	0.122323								2.02381	0.219172								2.02288	0.238491								2.02306	0.174151	2.02158	0.08755								2.02433
2.03193	0.418354	2.02326	0.116503								2.03213	0.121678								2.03211	0.214581								2.03118	0.240911								2.03136	0.179674	2.02988	0.091641								2.03263
2.04022	0.412465	2.03155	0.118415								2.04042	0.108642								2.04041	0.204779								2.03947	0.241571								2.03966	0.161473	2.03818	0.093095								2.04093
2.04852	0.403618	2.03983	0.118301								2.04872	0.111217								2.04871	0.206648								2.04777	0.254068								2.04796	0.161852	2.04647	0.091602								2.04923
2.05682	0.413495	2.04812	0.114728								2.05702	0.112272								2.05701	0.221426								2.05607	0.256832								2.05626	0.16687	2.05477	0.089622								2.05753
2.06512	0.421741	2.05641	0.114933								2.06532	0.112489								2.06531	0.221041								2.06437	0.25667								2.06455	0.165758	2.06306	0.087567								2.06583
2.07342	0.410355	2.06469	0.113532								2.07362	0.108204								2.07361	0.233958								2.07267	0.255837								2.07285	0.159715	2.07136	0.089616								2.07413
2.08172	0.405157	2.07298	0.115269								2.08192	0.11042								2.08191	0.23508								2.08096	0.246414								2.08115	0.15116	2.07966	0.091151								2.08243
2.09002	0.412594	2.08127	0.112328								2.09022	0.112359								2.09021	0.215716								2.08926	0.251863								2.08945	0.146661	2.08795	0.089005								2.09073
2.09832	0.42691	2.08956	0.113823								2.09852	0.113645								2.09851	0.205663								2.09756	0.257162								2.09775	0.178296	2.09625	0.085659								2.09903
2.10662	0.433887	2.09784	0.117915								2.10682	0.116782								2.10681	0.216803								2.10586	0.244713								2.10604	0.169933	2.10454	0.087128								2.10733
2.11491	0.42818	2.10613	0.112155								2.11512	0.108099								2.11511	0.210719								2.11415	0.242515								2.11434	0.173981	2.11284	0.087203								2.11563
2.12321	0.417196	2.11442	0.109595								2.12342	0.118438								2.12341	0.222527								2.12245	0.244829								2.12264	0.16842	2.12114	0.083581								2.12393
2.13151	0.409243	2.1227	0.112737								2.13172	0.112901								2.13171	0.229954								2.13075	0.246894								2.13094	0.169904	2.12943	0.08272								2.13223
2.13981	0.41626	2.13099	0.108481								2.14002	0.124103								2.14	0.226403								2.13905	0.252195								2.13924	0.171547	2.13773	0.087386								2.14053
2.14811	0.423243	2.13928	0.104578								2.14832	0.127094								2.1483	0.236639								2.14735	0.265868								2.14753	0.175021	2.14602	0.093076								2.14883
2.15641	0.424459	2.14756	0.108518								2.15662	0.108353								2.1566	0.24093								2.15564	0.259257								2.15583	0.173936	2.15432	0.094901								2.15713
2.16471	0.426916	2.15585	0.10615								2.16492	0.112928								2.1649	0.250465								2.16394	0.24775								2.16413	0.159824	2.16262	0.087705								2.16543
2.17301	0.422425	2.16414	0.106468								2.17321	0.1077								2.1732	0.229655								2.17224	0.249322								2.17243	0.167313	2.17091	0.089729								2.17373
2.18131	0.423803	2.17243	0.10662								2.18152	0.109428								2.1815	0.232337								2.18054	0.251707								2.18073	0.183271	2.17921	0.094197								2.18203
2.1896	0.436774	2.18071	0.101965								2.18981	0.116413								2.1898	0.24054								2.18884	0.260069								2.18902	0.16884	2.18751	0.092858								2.19033
2.1979	0.443851	2.189	0.104606								2.19811	0.117381								2.1981	0.21936								2.19713	0.257657								2.19732	0.165513	2.1958	0.089873								2.19863
2.2062	0.427757	2.19729	0.105537								2.20641	0.106242								2.2064	0.215833								2.20543	0.265737								2.20562	0.175194	2.2041	0.091615								2.20693
2.2145	0.434434	2.20557	0.103836								2.21471	0.116162								2.2147	0.230556								2.21373	0.268829								2.21392	0.170299	2.21239	0.087142								2.21523
2.2228	0.43106	2.21386	0.104045								2.22301	0.117841								2.223	0.225067								2.22203	0.265567								2.22221	0.165281	2.22069	0.088551								2.22353
2.2311	0.424173	2.22215	0.103368								2.23131	0.114066								2.2313	0.216804								2.23033	0.264628								2.23051	0.166855	2.22899	0.093818								2.23183
2.2394	0.417409	2.23043	0.102862								2.23961	0.122505								2.2396	0.218379								2.23862	0.2653								2.23881	0.163928	2.23728	0.094661								2.24012
2.2477	0.420006	2.23872	0.102276								2.24791	0.125696								2.2479	0.215739								2.24692	0.266633								2.24711	0.181049	2.24558	0.08569								2.24843
2.25599	0.428202	2.24701	0.099453								2.25621	0.141946								2.2562	0.220397								2.25522	0.268								2.25541	0.161967	2.25387	0.088005								2.25672
2.26429	0.438204	2.25529	0.100347								2.26451	0.134046								2.2645	0.223313								2.26352	0.268371								2.2637	0.171843	2.26217	0.091308								2.26502
2.27259	0.442098	2.26358	0.104003								2.27281	0.117244								2.27279	0.228535								2.27181	0.274668								2.272	0.171483	2.27047	0.090844								2.27332
2.28089	0.439248	2.27187	0.099332								2.28111	0.134323								2.28109	0.239193								2.28011	0.274066								2.2803	0.168104	2.27876	0.090082								2.28162
2.28919	0.432661	2.28016	0.097339								2.28941	0.130049								2.28939	0.237117								2.28841	0.277746								2.2886	0.175604	2.28706	0.085655								2.28992
2.29749	0.423041	2.28844	0.100643								2.29771	0.136035								2.29769	0.241346								2.29671	0.297685								2.2969	0.185087	2.29535	0.089606								2.29822
2.30579	0.427829	2.29673	0.099687								2.30601	0.145778								2.30599	0.226243								2.30501	0.301273								2.30519	0.191722	2.30365	0.098522								2.30652
2.31409	0.43322	2.30502	0.096512								2.31431	0.139823								2.31429	0.227221								2.3133	0.307234								2.31349	0.187994	2.31195	0.089028								2.31482
2.32239	0.439209	2.3133	0.098508								2.3226	0.129626								2.32259	0.227432								2.3216	0.332787								2.32179	0.18339	2.32024	0.093437								2.32312
2.33068	0.441398	2.32159	0.102748								2.3309	0.11659								2.33089	0.223302								2.3299	0.369371								2.33009	0.190672	2.32854	0.09455								2.33142
2.33898	0.438695	2.32988	0.102625								2.3392	0.144461								2.33919	0.2299								2.3382	0.421252								2.33839	0.179714	2.33684	0.091043								2.33972
2.34728	0.447586	2.33816	0.09587								2.3475	0.158213								2.34749	0.250523								2.34649	0.470678								2.34668	0.169763	2.34513	0.085375								2.34802
2.35558	0.454585	2.34645	0.09419								2.3558	0.158155								2.35579	0.257752								2.35479	0.522705								2.35498	0.173452	2.35343	0.092028								2.35632
2.36388	0.44767	2.35474	0.097802								2.3641	0.178365								2.36409	0.265552								2.36309	0.583939								2.36328	0.185108	2.36172	0.092978								2.36462
2.37218	0.45686	2.36302	0.097447								2.3724	0.196925								2.37239	0.265972								2.37139	0.66357								2.37158	0.182057	2.37002	0.088136								2.37292
2.38048	0.461383	2.37131	0.097121								2.3807	0.231161								2.38069	0.289964								2.37969	0.747367								2.37988	0.177813	2.37832	0.088411								2.38122
2.38878	0.44239	2.3796	0.098595								2.389	0.255066								2.38899	0.328709								2.38798	0.839293								2.38817	0.183094	2.38661	0.088887								2.38952
2.39708	0.45255	2.38789	0.097786								2.3973	0.280766								2.39729	0.368102								2.39628	0.948813								2.39647	0.186946	2.39491	0.088947								2.39782
2.40537	0.458147	2.39617	0.096566								2.4056	0.304777								2.40558	0.388625								2.40458	1.05349								2.40477	0.196957	2.4032	0.090841								2.40612
2.41367	0.458371	2.40446	0.094665								2.4139	0.334634								2.41388	0.42032								2.41288	1.16985								2.41307	0.206529	2.4115	0.093917								2.41442
2.42197	0.446681	2.41275	0.093506								2.4222	0.370452								2.42218	0.455385								2.42117	1.27981								2.42137	0.219383	2.4198	0.093551								2.42272
2.43027	0.459252	2.42103	0.09561								2.4305	0.405232								2.43048	0.506049								2.42947	1.39359								2.42966	0.2193	2.42809	0.090508								2.43102
2.43857	0.467438	2.42932	0.097886								2.4388	0.456355								2.43878	0.55887								2.43777	1.49018								2.43796	0.210009	2.43639	0.093135								2.43932
2.44687	0.474561	2.43761	0.096642								2.4471	0.483692								2.44708	0.599198								2.44607	1.57499								2.44626	0.224339	2.44468	0.094996								2.44762
2.45517	0.48537	2.4459	0.097075								2.4554	0.511679								2.45538	0.655972								2.45437	1.66745								2.45456	0.249887	2.45298	0.094743								2.45592
2.46347	0.49893	2.45418	0.097268								2.4637	0.546715								2.46368	0.706149								2.46266	1.73746								2.46285	0.251651	2.46128	0.092426								2.46422
2.47177	0.500474	2.46247	0.096067								2.472	0.567473								2.47198	0.755887								2.47096	1.77626								2.47115	0.259558	2.46957	0.089399								2.47252
2.48007	0.512752	2.47076	0.094367								2.48029	0.592508								2.48028	0.781518								2.47926	1.80083								2.47945	0.259761	2.47787	0.086994								2.48082
2.48836	0.52932	2.47904	0.090506								2.48859	0.59607								2.48858	0.796526								2.48756	1.80695								2.48775	0.268196	2.48616	0.091659								2.48912
2.49666	0.550578	2.48733	0.09072								2.49689	0.617403								2.49688	0.817057								2.49586	1.80209								2.49605	0.296318	2.49446	0.088795								2.49742
2.50496	0.574889	2.49562	0.091849								2.50519	0.602842								2.50518	0.856812								2.50415	1.80242								2.50434	0.317163	2.50276	0.094424								2.50572
2.51326	0.586018	2.5039	0.090376								2.51349	0.615941								2.51348	0.865322								2.51245	1.77705								2.51264	0.321701	2.51105	0.098178								2.51402
2.52156	0.58955	2.51219	0.091606								2.52179	0.602096								2.52177	0.869976								2.52075	1.73938								2.52094	0.323819	2.51935	0.095718								2.52232
2.52986	0.603274	2.52048	0.092681								2.53009	0.593465								2.53008	0.861516								2.52905	1.68736								2.52924	0.32773	2.52764	0.092633								2.53062
2.53816	0.606098	2.52876	0.092395								2.53839	0.589816								2.53837	0.856146								2.53735	1.61816								2.53754	0.339961	2.53594	0.087874								2.53892
2.54646	0.604721	2.53705	0.092309								2.54669	0.571525								2.54667	0.85606								2.54564	1.56883								2.54583	0.353216	2.54424	0.096038								2.54722
2.55476	0.612204	2.54534	0.092082								2.55499	0.55862								2.55497	0.837828								2.55394	1.50902								2.55413	0.353198	2.55253	0.091321								2.55552
2.56305	0.621693	2.55362	0.091471								2.56329	0.521231								2.56327	0.809862								2.56224	1.42089								2.56243	0.345226	2.56083	0.097294								2.56382
2.57135	0.628336	2.56191	0.091821								2.57159	0.509808								2.57157	0.798974								2.57054	1.34634								2.57073	0.337675	2.56913	0.097263								2.57212
2.57965	0.632029	2.5702	0.091975								2.57989	0.482286								2.57987	0.768676								2.57884	1.29093								2.57903	0.327529	2.57742	0.097215								2.58042
2.58795	0.629245	2.57849	0.091462								2.58819	0.472122								2.58817	0.756748								2.58713	1.24931								2.58732	0.321914	2.58572	0.099358								2.58872
2.59625	0.613582	2.58677	0.093388								2.59649	0.459848								2.59647	0.717863								2.59543	1.20194								2.59562	0.326268	2.59401	0.097956								2.59702
2.60455	0.611183	2.59506	0.093054								2.60479	0.449277								2.60477	0.70499								2.60373	1.12625								2.60392	0.328976	2.60231	0.094841								2.60532
2.61285	0.640077	2.60335	0.090427								2.61309	0.437565								2.61307	0.664605								2.61203	1.05846								2.61222	0.32525	2.61061	0.096423								2.61362
2.62115	0.600046	2.61163	0.089851								2.62139	0.408296								2.62137	0.641614								2.62032	1.00611								2.62052	0.32514	2.6189	0.090254								2.62191
2.62945	0.616543	2.61992	0.092393								2.62968	0.394198								2.62967	0.615721								2.62862	0.953776								2.62881	0.323736	2.6272	0.100125								2.63022
2.63774	0.622221	2.62821	0.093264								2.63798	0.381499								2.63797	0.600647								2.63692	0.911007								2.63711	0.319613	2.63549	0.100244								2.63851
2.64604	0.619488	2.6365	0.092854								2.64628	0.35497								2.64627	0.577473								2.64522	0.864172								2.64541	0.305663	2.64379	0.096355								2.64682
2.65434	0.609423	2.64478	0.09323								2.65458	0.339433								2.65456	0.567261								2.65352	0.819503								2.65371	0.296122	2.65209	0.098436								2.65511
2.66264	0.590479	2.65307	0.092429								2.66288	0.331289								2.66286	0.549503								2.66181	0.781651								2.662	0.299928	2.66038	0.100839								2.66341
2.67094	0.598072	2.66135	0.090008								2.67118	0.325038								2.67116	0.535174								2.67011	0.740651								2.6703	0.294261	2.66868	0.095682								2.67171
2.67924	0.577137	2.66964	0.08898								2.67948	0.303631								2.67946	0.520723								2.67841	0.702325								2.6786	0.292338	2.67697	0.095597								2.68001
2.68754	0.579371	2.67793	0.089959								2.68778	0.316635								2.68776	0.497669								2.68671	0.665243								2.6869	0.293174	2.68527	0.094438								2.68831
2.69584	0.598496	2.68622	0.09225								2.69608	0.3025								2.69606	0.478148								2.69501	0.636599								2.6952	0.290701	2.69356	0.094778								2.69661
2.70413	0.590156	2.6945	0.092236								2.70438	0.283169								2.70436	0.472674								2.7033	0.607053								2.70349	0.293045	2.70186	0.094121								2.70491
2.71243	0.592754	2.70279	0.094046								2.71268	0.299534								2.71266	0.477146								2.7116	0.579146								2.71179	0.28689	2.71016	0.101352								2.71321
2.72073	0.58054	2.71108	0.092932								2.72098	0.29947								2.72096	0.446125								2.7199	0.56171								2.72009	0.279503	2.71845	0.10268								2.72151
2.72903	0.570075	2.71936	0.090766								2.72928	0.275638								2.72926	0.426201								2.7282	0.547706								2.72839	0.287539	2.72675	0.096758								2.72981
2.73733	0.56918	2.72765	0.090392								2.73758	0.291648								2.73756	0.432025								2.73649	0.529615								2.73669	0.291459	2.73505	0.099004								2.73811
2.74563	0.585522	2.73594	0.091149								2.74588	0.289035								2.74586	0.435039								2.74479	0.507021								2.74498	0.28442	2.74334	0.100148								2.74641
2.75393	0.55882	2.74423	0.09261								2.75418	0.28164								2.75416	0.421567								2.75309	0.495664								2.75328	0.277	2.75164	0.103044								2.75471
2.76223	0.561296	2.75251	0.093485								2.76247	0.265431								2.76246	0.411273								2.76139	0.48731								2.76158	0.277133	2.75993	0.102964								2.76301
2.77053	0.584598	2.7608	0.092722								2.77077	0.283891								2.77076	0.388997								2.76968	0.484198								2.76988	0.284735	2.76823	0.099591								2.77131
2.77882	0.570269	2.76909	0.091827								2.77907	0.262067								2.77906	0.397312								2.77798	0.471932								2.77818	0.284999	2.77653	0.102527								2.77961
2.78712	0.572677	2.77737	0.089678								2.78737	0.244396								2.78735	0.396911								2.78628	0.454818								2.78647	0.283377	2.78482	0.096892								2.78791
2.79542	0.568845	2.78566	0.087944								2.79567	0.247363								2.79565	0.371632								2.79458	0.452222								2.79477	0.288534	2.79312	0.09868								2.79621
2.80372	0.562389	2.79395	0.088268								2.80397	0.257478								2.80395	0.376247								2.80288	0.44454								2.80307	0.282909	2.80141	0.09753								2.80451
2.81202	0.559887	2.80223	0.093569								2.81227	0.267723								2.81225	0.37958								2.81117	0.455039								2.81137	0.26667	2.80971	0.096958								2.81281
2.82032	0.56716	2.81052	0.091101								2.82057	0.268459								2.82055	0.377065								2.81947	0.463824								2.81967	0.266097	2.81801	0.094917								2.82111
2.82862	0.55971	2.81881	0.089774								2.82887	0.259394								2.82885	0.358048								2.82777	0.442032								2.82796	0.27098	2.8263	0.101186								2.82941
2.83692	0.577371	2.82709	0.088996								2.83717	0.2726								2.83715	0.37309								2.83607	0.4424								2.83626	0.270083	2.8346	0.103461								2.83771
2.84522	0.558672	2.83538	0.08932								2.84547	0.267467								2.84545	0.371725								2.84437	0.434113								2.84456	0.272312	2.84289	0.09979								2.84601
2.85351	0.579786	2.84367	0.090982								2.85377	0.277235								2.85375	0.366731								2.85266	0.423776								2.85286	0.28197	2.85119	0.100563								2.85431
2.86181	0.560446	2.85195	0.091779								2.86207	0.288336								2.86205	0.374777								2.86096	0.435958								2.86116	0.285175	2.85949	0.102616								2.86261
2.87011	0.558441	2.86024	0.092632								2.87037	0.281267								2.87035	0.384826								2.86926	0.440543								2.86945	0.279989	2.86778	0.103942								2.87091
2.87841	0.556714	2.86853	0.091431								2.87867	0.288972								2.87865	0.372814								2.87756	0.433035								2.87775	0.273878	2.87608	0.104003								2.87921
2.88671	0.556856	2.87682	0.089337								2.88697	0.302908								2.88695	0.360851								2.88586	0.435977								2.88605	0.27337	2.88437	0.10202								2.88751
2.89501	0.554298	2.8851	0.090297								2.89527	0.290273								2.89525	0.359346								2.89415	0.42422								2.89435	0.285955	2.89267	0.103243								2.89581
2.90331	0.549639	2.89339	0.089825								2.90357	0.286126								2.90354	0.375475								2.90245	0.429903								2.90264	0.273956	2.90097	0.104464								2.90411
2.91161	0.573141	2.90168	0.090808								2.91187	0.301285								2.91185	0.375997								2.91075	0.436081								2.91094	0.255199	2.90926	0.105139								2.91241
2.91991	0.564107	2.90997	0.091162								2.92016	0.306575								2.92014	0.387457								2.91905	0.446409								2.91924	0.2601	2.91756	0.105159								2.92071
2.92821	0.587053	2.91825	0.08995								2.92846	0.314596								2.92844	0.380868								2.92734	0.446437								2.92754	0.254109	2.92586	0.109282								2.92901
2.9365	0.575488	2.92654	0.090781								2.93676	0.313104								2.93674	0.391024								2.93564	0.443614								2.93584	0.261608	2.93415	0.107172								2.93731
2.9448	0.577072	2.93483	0.093049								2.94506	0.305412								2.94504	0.400515								2.94394	0.450931								2.94413	0.267521	2.94245	0.106658								2.94561
2.9531	0.579856	2.94311	0.090365								2.95336	0.298525								2.95334	0.394328								2.95224	0.458011								2.95243	0.258128	2.95074	0.106767								2.95391
2.9614	0.579001	2.9514	0.091795								2.96166	0.297868								2.96164	0.380729								2.96054	0.452209								2.96073	0.265369	2.95904	0.102668								2.96221
2.9697	0.586068	2.95969	0.088753								2.96996	0.296785								2.96994	0.397906								2.96883	0.444599								2.96903	0.266724	2.96734	0.102299								2.97051
2.978	0.586962	2.96797	0.09055								2.97826	0.291921								2.97824	0.385474								2.97713	0.440134								2.97732	0.262322	2.97563	0.102847								2.97881
2.9863	0.586107	2.97626	0.087517								2.98656	0.296254								2.98654	0.391157								2.98543	0.448186								2.98562	0.273749	2.98393	0.104243								2.98711
2.9946	0.605707	2.98455	0.088645								2.99486	0.304362								2.99484	0.39012								2.99373	0.434759								2.99392	0.267502	2.99222	0.105574								2.99541
3.0029	0.601109	2.99283	0.091461								3.00316	0.293998								3.00314	0.397589								3.00203	0.427724								3.00222	0.277221	3.00052	0.103299								3.00371
3.01119	0.59219	3.00112	0.092098								3.01146	0.284609								3.01144	0.384034								3.01032	0.442089								3.01052	0.285271	3.00882	0.104303								3.012
3.01949	0.601857	3.00941	0.091093								3.01976	0.287687								3.01974	0.395652								3.01862	0.455242								3.01882	0.2851	3.01711	0.107562								3.02031
3.02779	0.606218	3.01769	0.090611								3.02806	0.282883								3.02804	0.373623								3.02692	0.460667								3.02711	0.283855	3.02541	0.108161								3.02861
3.03609	0.615598	3.02598	0.09285								3.03636	0.285863								3.03633	0.375965								3.03522	0.434811								3.03541	0.279758	3.0337	0.106757								3.0369
3.04439	0.613431	3.03427	0.088047								3.04466	0.255301								3.04463	0.383756								3.04352	0.432365								3.04371	0.272244	3.042	0.109405								3.04521
3.05269	0.62924	3.04256	0.088775								3.05296	0.268547								3.05293	0.368523								3.05181	0.428062								3.05201	0.279468	3.0503	0.110909								3.0535
3.06099	0.61467	3.05084	0.09261								3.06126	0.28307								3.06123	0.369217								3.06011	0.435805								3.0603	0.282622	3.05859	0.111871								3.0618
3.06929	0.622079	3.05913	0.090828								3.06955	0.280078								3.06953	0.367919								3.06841	0.450476								3.0686	0.289797	3.06689	0.107038								3.0701
3.07759	0.599666	3.06742	0.09359								3.07785	0.26862								3.07783	0.365461								3.07671	0.449823								3.0769	0.295251	3.07518	0.106567								3.0784
3.08588	0.622867	3.0757	0.089866								3.08615	0.268777								3.08613	0.374305								3.085	0.450711								3.0852	0.286363	3.08348	0.10988								3.0867
3.09418	0.611844	3.08399	0.088402								3.09445	0.260443								3.09443	0.359437								3.0933	0.454676								3.0935	0.262936	3.09178	0.111012								3.095
3.10248	0.610271	3.09228	0.091374								3.10275	0.255753								3.10273	0.360375								3.1016	0.470472								3.10179	0.270591	3.10007	0.108411								3.1033
3.11078	0.607997	3.10056	0.092649								3.11105	0.269714								3.11103	0.356319								3.1099	0.469117								3.11009	0.281222	3.10837	0.105713								3.1116
3.11908	0.602454	3.10885	0.093228								3.11935	0.259211								3.11933	0.363073								3.1182	0.47528								3.11839	0.280041	3.11666	0.102976								3.1199
3.12738	0.584907	3.11714	0.092								3.12765	0.250483								3.12763	0.369422								3.12649	0.470447								3.12669	0.275977	3.12496	0.106539								3.1282
3.13568	0.595673	3.12542	0.092242								3.13595	0.25629								3.13593	0.359936								3.13479	0.477882								3.13498	0.27416	3.13326	0.106131								3.1365
3.14398	0.607887	3.13371	0.091773								3.14425	0.262459								3.14423	0.366667								3.14309	0.475952								3.14328	0.285474	3.14155	0.108028								3.1448
3.15227	0.61638	3.142	0.088696								3.15255	0.257071								3.15253	0.359673								3.15139	0.502861								3.15158	0.284105	3.14985	0.108747								3.1531
3.16057	0.595751	3.15029	0.094055								3.16085	0.254321								3.16082	0.358093								3.15969	0.494865								3.15988	0.286734	3.15815	0.107782								3.1614
3.16887	0.584424	3.15857	0.094543								3.16915	0.260211								3.16913	0.362927								3.16798	0.491527								3.16818	0.292648	3.16644	0.109533								3.1697
3.17717	0.576093	3.16686	0.0916								3.17745	0.263641								3.17742	0.372169								3.17628	0.489226								3.17647	0.295757	3.17474	0.114769								3.178
3.18547	0.583938	3.17515	0.095653								3.18575	0.261392								3.18572	0.361439								3.18458	0.500265								3.18477	0.302437	3.18303	0.113863								3.1863
3.19377	0.594115	3.18343	0.092209								3.19405	0.26237								3.19402	0.36544								3.19288	0.491876								3.19307	0.308665	3.19133	0.111304								3.1946
3.20207	0.600423	3.19172	0.091008								3.20235	0.254805								3.20232	0.35902								3.20117	0.48309								3.20137	0.29945	3.19963	0.112944								3.2029
3.21037	0.613151	3.20001	0.088792								3.21064	0.259773								3.21062	0.354686								3.20947	0.478753								3.20967	0.299189	3.20792	0.114945								3.2112
3.21867	0.574914	3.2083	0.0927								3.21895	0.249473								3.21892	0.362299								3.21777	0.480325								3.21796	0.295086	3.21622	0.113522								3.2195
3.22696	0.607345	3.21658	0.094478								3.22724	0.256399								3.22722	0.364073								3.22607	0.472229								3.22626	0.289265	3.22451	0.11348								3.2278
3.23526	0.587995	3.22487	0.091503								3.23554	0.25778								3.23552	0.365605								3.23436	0.458382								3.23456	0.296708	3.23281	0.115558								3.2361
3.24356	0.590434	3.23316	0.092688								3.24384	0.254397								3.24382	0.353494								3.24266	0.453101								3.24286	0.307754	3.24111	0.115123								3.2444
3.25186	0.592996	3.24144	0.083625								3.25214	0.242019								3.25212	0.359727								3.25096	0.451757								3.25116	0.303271	3.2494	0.115752								3.2527
3.26016	0.595421	3.24973	0.088436								3.26044	0.257032								3.26042	0.36595								3.25926	0.458701								3.25945	0.286913	3.2577	0.119017								3.261
3.26846	0.57901	3.25802	0.088699								3.26874	0.242379								3.26872	0.369462								3.26756	0.457518								3.26775	0.301932	3.26599	0.122777								3.2693
3.27676	0.592991	3.2663	0.090137								3.27704	0.240579								3.27702	0.367219								3.27585	0.430933								3.27605	0.300543	3.27429	0.125094								3.2776
3.28506	0.577003	3.27459	0.092867								3.28534	0.25537								3.28532	0.356487								3.28415	0.441213								3.28435	0.300912	3.28259	0.122498								3.2859
3.29336	0.58723	3.28288	0.095026								3.29364	0.274344								3.29361	0.358805								3.29245	0.441323								3.29265	0.302402	3.29088	0.123064								3.2942
3.30165	0.592662	3.29116	0.092981								3.30194	0.273257								3.30191	0.351643								3.30075	0.42793								3.30094	0.298269	3.29918	0.127903								3.3025
3.30995	0.587391	3.29945	0.093613								3.31024	0.264771								3.31021	0.348509								3.30905	0.434891								3.30924	0.308373	3.30748	0.125272								3.3108
3.31825	0.596501	3.30774	0.093124								3.31854	0.266535								3.31851	0.356751								3.31734	0.42532								3.31754	0.321388	3.31577	0.127839								3.3191
3.32655	0.592648	3.31602	0.099491								3.32684	0.278751								3.32681	0.336211								3.32564	0.431046								3.32584	0.319547	3.32407	0.130929								3.3274
3.33485	0.593249	3.32431	0.091831								3.33514	0.272356								3.33511	0.33635								3.33394	0.41066								3.33414	0.30512	3.33236	0.135971								3.3357
3.34315	0.583916	3.3326	0.089297								3.34344	0.271796								3.34341	0.344597								3.34224	0.416529								3.34243	0.322411	3.34066	0.132528								3.344
3.35145	0.587086	3.34089	0.089712								3.35174	0.269169								3.35171	0.342602								3.35053	0.406424								3.35073	0.319849	3.34896	0.134131								3.3523
3.35975	0.590549	3.34917	0.087231								3.36003	0.268738								3.36001	0.344697								3.35883	0.412951								3.35903	0.32208	3.35725	0.136056								3.3606
3.36805	0.589357	3.35746	0.088078								3.36833	0.26244								3.36831	0.351416								3.36713	0.406767								3.36733	0.308003	3.36555	0.135543								3.3689
3.37635	0.594831	3.36575	0.095066								3.37663	0.26668								3.37661	0.35436								3.37543	0.402972								3.37562	0.306663	3.37384	0.13426								3.3772
3.38464	0.595271	3.37403	0.092821								3.38493	0.27284								3.38491	0.35663								3.38373	0.402242								3.38392	0.310185	3.38214	0.132946								3.3855
3.39294	0.59348	3.38232	0.088821								3.39323	0.27023								3.39321	0.345844								3.39202	0.40439								3.39222	0.320595	3.39044	0.131314								3.3938
3.40124	0.580829	3.39061	0.088881								3.40153	0.257457								3.40151	0.343029								3.40032	0.378354								3.40052	0.314068	3.39873	0.133609								3.4021
3.40954	0.596249	3.39889	0.088267								3.40983	0.259653								3.40981	0.351407								3.40862	0.40064								3.40882	0.324211	3.40703	0.13829								3.4104
3.41784	0.596843	3.40718	0.08899								3.41813	0.278092								3.41811	0.364791								3.41692	0.39037								3.41711	0.316268	3.41532	0.140451								3.4187
3.42614	0.569898	3.41547	0.091149								3.42643	0.274371								3.4264	0.355506								3.42522	0.397698								3.42541	0.31996	3.42362	0.139864								3.42699
3.43444	0.588326	3.42376	0.091924								3.43473	0.266378								3.4347	0.343293								3.43351	0.392432								3.43371	0.320704	3.43192	0.138629								3.43529
3.44274	0.602097	3.43204	0.096954								3.44303	0.258527								3.443	0.347564								3.44181	0.390624								3.44201	0.317044	3.44021	0.140988								3.4436
3.45104	0.5862	3.44033	0.09736								3.45133	0.259767								3.4513	0.348861								3.45011	0.392622								3.45031	0.311539	3.44851	0.143065								3.45189
3.45933	0.590774	3.44862	0.098863								3.45963	0.271022								3.4596	0.345866								3.45841	0.406098								3.4586	0.295086	3.4568	0.14131								3.46019
3.46763	0.601159	3.4569	0.08965								3.46793	0.272549								3.4679	0.346024								3.46671	0.407576								3.4669	0.304259	3.4651	0.143557								3.46849
3.47593	0.613749	3.46519	0.095061								3.47623	0.265354								3.4762	0.351934								3.475	0.407905								3.4752	0.314987	3.4734	0.14135								3.47679
3.48423	0.608816	3.47348	0.094179								3.48453	0.264156								3.4845	0.351149								3.4833	0.401745								3.4835	0.316723	3.48169	0.140699								3.48509
3.49253	0.615808	3.48176	0.095292								3.49283	0.263818								3.4928	0.345435								3.4916	0.395129								3.4918	0.319602	3.48999	0.141768								3.49339
3.50083	0.607754	3.49005	0.095255								3.50113	0.263721								3.5011	0.361663								3.4999	0.384148								3.50009	0.312709	3.49828	0.14468								3.50169
3.50913	0.611439	3.49834	0.097455								3.50942	0.27248								3.5094	0.370734								3.5082	0.37613								3.50839	0.32164	3.50658	0.140088								3.50999
3.51743	0.606242	3.50663	0.099959								3.51772	0.267724								3.5177	0.36676								3.51649	0.376192								3.51669	0.310332	3.51488	0.141738								3.51829
3.52572	0.612667	3.51491	0.098041								3.52602	0.270048								3.526	0.362635								3.52479	0.401732								3.52499	0.312956	3.52317	0.144347								3.52659
3.53402	0.621412	3.5232	0.100636								3.53432	0.276109								3.5343	0.361294								3.53309	0.393941								3.53329	0.319705	3.53147	0.144909								3.53489
3.54232	0.626309	3.53149	0.097772								3.54262	0.273866								3.54259	0.359158								3.54139	0.396606								3.54158	0.334329	3.53976	0.14738								3.54319
3.55062	0.620183	3.53977	0.101126								3.55092	0.271148								3.5509	0.372867								3.54968	0.384601								3.54988	0.338864	3.54806	0.149494								3.55149
3.55892	0.617047	3.54806	0.099871								3.55922	0.269866								3.55919	0.368118								3.55798	0.385612								3.55818	0.34121	3.55636	0.148784								3.55979
3.56722	0.614591	3.55635	0.10156								3.56752	0.272158								3.56749	0.363097								3.56628	0.402662								3.56648	0.322964	3.56465	0.149488								3.56809
3.57552	0.621354	3.56463	0.101697								3.57582	0.279452								3.57579	0.370035								3.57458	0.384462								3.57477	0.319451	3.57295	0.153992								3.57639
3.58382	0.628756	3.57292	0.09993								3.58412	0.283246								3.58409	0.368007								3.58288	0.394451								3.58307	0.329585	3.58124	0.152252								3.58469
3.59212	0.61264	3.58121	0.099472								3.59242	0.280229								3.59239	0.366005								3.59117	0.387601								3.59137	0.33152	3.58954	0.148582								3.59299
3.60042	0.607985	3.58949	0.104378								3.60072	0.272782								3.60069	0.3705								3.59947	0.398254								3.59967	0.322002	3.59784	0.153629								3.60129
3.60872	0.609149	3.59778	0.102812								3.60902	0.273219								3.60899	0.374822								3.60777	0.394864								3.60797	0.321319	3.60613	0.152126								3.60959
3.61701	0.624611	3.60607	0.095754								3.61732	0.272203								3.61729	0.378036								3.61607	0.402991								3.61626	0.319877	3.61443	0.154067								3.61789
3.62531	0.632526	3.61436	0.099552								3.62562	0.274095								3.62559	0.356434								3.62437	0.411752								3.62456	0.328727	3.62272	0.155234								3.62619
3.63361	0.628692	3.62264	0.10134								3.63392	0.284254								3.63389	0.349322								3.63266	0.388656								3.63286	0.336698	3.63102	0.153409								3.63449
3.64191	0.615439	3.63093	0.100796								3.64222	0.282962								3.64219	0.35631								3.64096	0.404294								3.64116	0.318205	3.63932	0.152482								3.64279
3.65021	0.61079	3.63922	0.100744								3.65052	0.282305								3.65049	0.36096								3.64926	0.408018								3.64946	0.34621	3.64761	0.153057								3.65109
3.65851	0.608971	3.6475	0.099871								3.65882	0.294423								3.65879	0.362474								3.65756	0.407543								3.65775	0.346919	3.65591	0.150614								3.65939
3.66681	0.622518	3.65579	0.101782								3.66711	0.292134								3.66709	0.37096								3.66585	0.410726								3.66605	0.336628	3.6642	0.152334								3.66769
3.67511	0.630267	3.66408	0.100673								3.67541	0.278591								3.67538	0.375223								3.67415	0.399317								3.67435	0.338244	3.6725	0.15344								3.67599
3.6834	0.627686	3.67236	0.099459								3.68371	0.2862								3.68368	0.36919								3.68245	0.412575								3.68265	0.353221	3.6808	0.156166								3.68429
3.6917	0.634521	3.68065	0.102767								3.69201	0.296908								3.69198	0.367646								3.69075	0.420598								3.69095	0.360025	3.68909	0.15762								3.69259
3.7	0.638866	3.68894	0.09914								3.70031	0.297062								3.70028	0.357472								3.69904	0.417907								3.69924	0.344849	3.69739	0.155921								3.70089
3.7083	0.635545	3.69722	0.103425								3.70861	0.295312								3.70858	0.356498								3.70734	0.423223								3.70754	0.33709	3.70569	0.153271								3.70919
3.7166	0.633475	3.70551	0.105193								3.71691	0.300061								3.71688	0.37393								3.71564	0.40824								3.71584	0.339706	3.71398	0.15117								3.71749
3.7249	0.641103	3.7138	0.10708								3.72521	0.302383								3.72518	0.373234								3.72394	0.411531								3.72414	0.347796	3.72228	0.155874								3.72579
3.7332	0.634813	3.72209	0.106587								3.73351	0.304801								3.73348	0.362606								3.73224	0.426626								3.73244	0.343545	3.73057	0.160657								3.73409
3.7415	0.63195	3.73037	0.108568								3.74181	0.307774								3.74178	0.367929								3.74053	0.416991								3.74073	0.347735	3.73887	0.162281								3.74239
3.7498	0.630901	3.73866	0.112079								3.75011	0.292179								3.75008	0.36699								3.74883	0.422848								3.74903	0.366112	3.74717	0.168067								3.75069
3.75809	0.630455	3.74695	0.112424								3.75841	0.298052								3.75838	0.354628								3.75713	0.416128								3.75733	0.367654	3.75546	0.169713								3.75899
3.76639	0.638986	3.75523	0.113494								3.76671	0.308107								3.76668	0.359268								3.76543	0.396552								3.76563	0.363464	3.76376	0.161382								3.76729
3.77469	0.648553	3.76352	0.116991								3.77501	0.304276								3.77498	0.365847								3.77373	0.413202								3.77393	0.36961	3.77205	0.162226								3.77559
3.78299	0.64832	3.77181	0.129946								3.78331	0.307947								3.78328	0.364094								3.78202	0.426283								3.78222	0.3578	3.78035	0.16508								3.78389
3.79129	0.646043	3.7801	0.134158								3.79161	0.297336								3.79158	0.369054								3.79032	0.415735								3.79052	0.358297	3.78865	0.16629								3.79219
3.79959	0.659538	3.78838	0.138977								3.7999	0.289443								3.79988	0.368641								3.79862	0.448158								3.79882	0.362405	3.79694	0.170086								3.80049
3.80789	0.661655	3.79667	0.148231								3.80821	0.295798								3.80817	0.365007								3.80692	0.421166								3.80712	0.36535	3.80524	0.167433								3.80878
3.81619	0.666627	3.80496	0.159192								3.8165	0.305837								3.81647	0.372455								3.81522	0.412158								3.81541	0.366732	3.81353	0.165523								3.81709
3.82449	0.659918	3.81324	0.174126								3.8248	0.314637								3.82477	0.373953								3.82351	0.432858								3.82371	0.372809	3.82183	0.16583								3.82538
3.83278	0.656961	3.82153	0.189543								3.8331	0.317124								3.83307	0.371146								3.83181	0.433637								3.83201	0.361367	3.83013	0.165036								3.83369
3.84108	0.655023	3.82982	0.207347								3.8414	0.319912								3.84137	0.387326								3.84011	0.437084								3.84031	0.356475	3.83842	0.166624								3.84199
3.84938	0.651052	3.8381	0.22621								3.8497	0.322379								3.84967	0.391299								3.84841	0.439771								3.84861	0.347207	3.84672	0.16515								3.85028
3.85768	0.656571	3.84639	0.251247								3.858	0.312495								3.85797	0.386559								3.8567	0.434564								3.8569	0.349788	3.85501	0.165681								3.85858
3.86598	0.665301	3.85468	0.28083								3.8663	0.306727								3.86627	0.399763								3.865	0.431195								3.8652	0.363176	3.86331	0.168139								3.86688
3.87428	0.664778	3.86296	0.319256								3.8746	0.317691								3.87457	0.394564								3.8733	0.430214								3.8735	0.366878	3.87161	0.172273								3.87518
3.88258	0.667384	3.87125	0.362444								3.8829	0.332128								3.88287	0.386496								3.8816	0.446827								3.8818	0.36856	3.8799	0.169334								3.88348
3.89088	0.681131	3.87954	0.410183								3.8912	0.337051								3.89117	0.394003								3.8899	0.445425								3.8901	0.376342	3.8882	0.166762								3.89178
3.89918	0.68565	3.88782	0.468536								3.8995	0.343223								3.89947	0.401135								3.89819	0.444654								3.89839	0.373635	3.89649	0.168529								3.90008
3.90747	0.678152	3.89611	0.531768								3.9078	0.346472								3.90777	0.405837								3.90649	0.438406								3.90669	0.377789	3.90479	0.169763								3.90838
3.91577	0.665118	3.9044	0.604571								3.9161	0.343196								3.91607	0.401056								3.91479	0.432443								3.91499	0.369764	3.91309	0.170399								3.91668
3.92407	0.659976	3.91269	0.686531								3.9244	0.329953								3.92437	0.393865								3.92309	0.425988								3.92329	0.391394	3.92138	0.169215								3.92498
3.93237	0.674072	3.92097	0.774984								3.9327	0.332782								3.93267	0.395435								3.93139	0.428881								3.93159	0.392776	3.92968	0.171241								3.93328
3.94067	0.681923	3.92926	0.878983								3.941	0.339342								3.94096	0.400591								3.93968	0.438926								3.93988	0.396978	3.93797	0.174299								3.94158
3.94897	0.673532	3.93755	0.993706								3.9493	0.338755								3.94926	0.397113								3.94798	0.463879								3.94818	0.396216	3.94627	0.172517								3.94988
3.95727	0.668502	3.94583	1.11601								3.95759	0.347834								3.95756	0.397497								3.95628	0.463241								3.95648	0.389192	3.95457	0.197258								3.95818
3.96557	0.676556	3.95412	1.24462								3.96589	0.358377								3.96586	0.400227								3.96458	0.45221								3.96478	0.38824	3.96286	0.229352								3.96648
3.97387	0.681038	3.96241	1.38521								3.97419	0.360585								3.97416	0.410962								3.97288	0.456748								3.97308	0.380212	3.97116	0.233623								3.97478
3.98217	0.68042	3.9707	1.53589								3.98249	0.361902								3.98246	0.422146								3.98117	0.450227								3.98137	0.380741	3.97946	0.228476								3.98308
3.99046	0.679792	3.97898	1.68192								3.99079	0.367594								3.99076	0.419166								3.98947	0.447372								3.98967	0.395703	3.98775	0.232134								3.99138
3.99876	0.67866	3.98727	1.83566								3.99909	0.362632								3.99906	0.410916								3.99777	0.4577								3.99797	0.405791	3.99605	0.221063								3.99968
4.00706	0.686775	3.99555	2.00551								4.00739	0.358292								4.00736	0.407457								4.00607	0.458779								4.00627	0.398703	4.00434	0.212463								4.00798
4.01536	0.695887	4.00384	2.18156								4.01569	0.358261								4.01566	0.420778								4.01436	0.452144								4.01456	0.403645	4.01264	0.214338								4.01628
4.02366	0.692956	4.01213	2.3593								4.02399	0.352024								4.02396	0.430602								4.02266	0.45303								4.02286	0.408901	4.02094	0.21896								4.02458
4.03196	0.685875	4.02042	2.53824								4.03229	0.356006								4.03226	0.413973								4.03096	0.473662								4.03116	0.393147	4.02923	0.20277								4.03288
4.04026	0.699657	4.0287	2.71686								4.04059	0.374721								4.04056	0.412074								4.03926	0.4647								4.03946	0.395747	4.03753	0.205818								4.04118
4.04856	0.711188	4.03699	2.89343								4.04889	0.376253								4.04886	0.41513								4.04756	0.452844								4.04776	0.399954	4.04582	0.200518								4.04948
4.05685	0.708056	4.04528	3.06477								4.05719	0.372633								4.05715	0.425395								4.05585	0.470771								4.05605	0.399926	4.05412	0.199749								4.05778
4.06515	0.710957	4.05356	3.2227								4.06549	0.371922								4.06545	0.429137								4.06415	0.477677								4.06435	0.418089	4.06242	0.197803								4.06608
4.07345	0.709323	4.06185	3.36226								4.07379	0.37132								4.07375	0.43222								4.07245	0.47525								4.07265	0.408585	4.07071	0.197298								4.07438
4.08175	0.706057	4.07014	3.48576								4.08209	0.360114								4.08205	0.433718								4.08075	0.472291								4.08095	0.409026	4.07901	0.197739								4.08268
4.09005	0.708752	4.07843	3.59885								4.09039	0.363939								4.09035	0.438711								4.08904	0.474307								4.08925	0.399575	4.0873	0.194855								4.09098
4.09835	0.710864	4.08671	3.7034								4.09868	0.362285								4.09865	0.444833								4.09734	0.470089								4.09754	0.412668	4.0956	0.193599								4.09928
4.10665	0.7154	4.095	3.79253								4.10698	0.367313								4.10695	0.43493								4.10564	0.46872								4.10584	0.414486	4.1039	0.18893								4.10758
4.11495	0.714312	4.10329	3.85898								4.11528	0.372211								4.11525	0.426722								4.11394	0.481022								4.11414	0.403315	4.11219	0.196159								4.11588
4.12325	0.720306	4.11157	3.90401								4.12358	0.354301								4.12355	0.425718								4.12224	0.493208								4.12244	0.404592	4.12049	0.188329								4.12418
4.13155	0.725784	4.11986	3.93052								4.13188	0.364055								4.13185	0.432775								4.13053	0.485747								4.13073	0.402625	4.12878	0.186666								4.13248
4.13984	0.724534	4.12815	3.9381								4.14018	0.378809								4.14015	0.445495								4.13883	0.484579								4.13903	0.413271	4.13708	0.189942								4.14078
4.14814	0.727482	4.13643	3.92619								4.14848	0.382068								4.14845	0.439316								4.14713	0.479514								4.14733	0.421809	4.14538	0.18442								4.14908
4.15644	0.72637	4.14472	3.89191								4.15678	0.379776								4.15675	0.435762								4.15543	0.487822								4.15563	0.432062	4.15367	0.188157								4.15738
4.16474	0.71892	4.15301	3.84254								4.16508	0.370941								4.16505	0.431009								4.16373	0.499107								4.16393	0.432498	4.16197	0.185197								4.16568
4.17304	0.716777	4.16129	3.77779								4.17338	0.370484								4.17335	0.432792								4.17202	0.496345								4.17223	0.440645	4.17026	0.189834								4.17398
4.18134	0.713285	4.16958	3.69242								4.18168	0.37743								4.18164	0.440764								4.18032	0.492456								4.18052	0.441623	4.17856	0.184929								4.18228
4.18964	0.699969	4.17787	3.59824								4.18998	0.37841								4.18994	0.436784								4.18862	0.493788								4.18882	0.448411	4.18686	0.185791								4.19058
4.19794	0.707621	4.18616	3.48852								4.19828	0.385625								4.19824	0.443001								4.19692	0.48168								4.19712	0.441766	4.19515	0.187925								4.19888
4.20623	0.73091	4.19444	3.36476								4.20658	0.392568								4.20654	0.454626								4.20521	0.487636								4.20542	0.422396	4.20345	0.184965								4.20718
4.21453	0.73835	4.20273	3.23725								4.21488	0.393236								4.21484	0.458105								4.21351	0.502595								4.21371	0.433013	4.21174	0.182004								4.21547
4.22283	0.732625	4.21102	3.10552								4.22318	0.396184								4.22314	0.44749								4.22181	0.520152								4.22201	0.441969	4.22004	0.184338								4.22377
4.23113	0.73168	4.2193	2.97523								4.23148	0.386846								4.23144	0.447479								4.23011	0.513353								4.23031	0.440356	4.22834	0.18239								4.23208
4.23943	0.727095	4.22759	2.839								4.23978	0.389051								4.23974	0.447017								4.23841	0.503365								4.23861	0.435405	4.23663	0.184508								4.24038
4.24773	0.724533	4.23588	2.687								4.24808	0.399052								4.24804	0.459773								4.2467	0.508192								4.24691	0.437754	4.24493	0.180184								4.24867
4.25603	0.73751	4.24416	2.536								4.25637	0.407906								4.25634	0.464593								4.255	0.509722								4.2552	0.436374	4.25323	0.184435								4.25697
4.26433	0.748291	4.25245	2.38651								4.26467	0.417051								4.26464	0.459382								4.2633	0.515516								4.2635	0.4292	4.26152	0.1853								4.26527
4.27262	0.744916	4.26074	2.23906								4.27297	0.409563								4.27294	0.473862								4.2716	0.511462								4.2718	0.436898	4.26982	0.181516								4.27357
4.28092	0.737365	4.26903	2.09568								4.28127	0.40602								4.28124	0.473879								4.2799	0.499812								4.2801	0.447704	4.27811	0.182122								4.28187
4.28922	0.747579	4.27731	1.95848								4.28957	0.398569								4.28954	0.470437								4.28819	0.501463								4.2884	0.437671	4.28641	0.188561								4.29017
4.29752	0.757588	4.2856	1.82558								4.29787	0.39669								4.29784	0.477738								4.29649	0.497643								4.29669	0.439715	4.29471	0.189986								4.29847
4.30582	0.761991	4.29389	1.69836								4.30617	0.400396								4.30614	0.487232								4.30479	0.509088								4.30499	0.439464	4.303	0.18547								4.30677
4.31412	0.765656	4.30217	1.58618								4.31447	0.410761								4.31443	0.489131								4.31309	0.514323								4.31329	0.448108	4.3113	0.182665								4.31507
4.32242	0.765167	4.31046	1.47316								4.32277	0.410478								4.32273	0.479041								4.32138	0.515589								4.32159	0.453313	4.31959	0.182775								4.32337
4.33072	0.762428	4.31875	1.36341								4.33107	0.398261								4.33103	0.468152								4.32968	0.519081								4.32988	0.445613	4.32789	0.179727								4.33167
4.33902	0.761683	4.32703	1.25626								4.33937	0.410876								4.33933	0.465643								4.33798	0.516284								4.33818	0.450189	4.33619	0.185988								4.33997
4.34732	0.771866	4.33532	1.15964								4.34767	0.420142								4.34763	0.462103								4.34628	0.509631								4.34648	0.460344	4.34448	0.185533								4.34827
4.35562	0.772554	4.34361	1.06687								4.35597	0.428216								4.35593	0.473982								4.35458	0.514791								4.35478	0.466341	4.35278	0.184754								4.35657
4.36391	0.766989	4.35189	0.982854								4.36427	0.414609								4.36423	0.49459								4.36287	0.52245								4.36308	0.460162	4.36107	0.185733								4.36487
4.37221	0.755582	4.36018	0.903873								4.37257	0.413718								4.37253	0.475817								4.37117	0.536832								4.37137	0.462479	4.36937	0.179739								4.37317
4.38051	0.756711	4.36847	0.830722								4.38087	0.412613								4.38083	0.462566								4.37947	0.527165								4.37967	0.467891	4.37767	0.186916								4.38147
4.38881	0.765219	4.37676	0.772337								4.38917	0.423587								4.38913	0.475683								4.38777	0.519414								4.38797	0.461269	4.38596	0.178862								4.38977
4.39711	0.780394	4.38504	0.717212								4.39747	0.416148								4.39743	0.472202								4.39607	0.518097								4.39627	0.461076	4.39426	0.185028								4.39807
4.40541	0.777112	4.39333	0.6664								4.40576	0.421344								4.40573	0.470514								4.40436	0.520468								4.40457	0.464873	4.40256	0.181356								4.40637
4.41371	0.754664	4.40162	0.613894								4.41406	0.425627								4.41403	0.471845								4.41266	0.525649								4.41286	0.464692	4.41085	0.180636								4.41467
4.42201	0.770614	4.4099	0.569363								4.42236	0.411631								4.42233	0.481416								4.42096	0.5275								4.42116	0.45524	4.41915	0.184732								4.42297
4.4303	0.77539	4.41819	0.527322								4.43066	0.414838								4.43063	0.495565								4.42926	0.535012								4.42946	0.455418	4.42744	0.182401								4.43127
4.4386	0.775182	4.42648	0.492549								4.43896	0.423022								4.43893	0.503791								4.43755	0.529417								4.43776	0.475524	4.43574	0.177632								4.43957
4.4469	0.77141	4.43476	0.460612								4.44726	0.41956								4.44723	0.485113								4.44585	0.532934								4.44606	0.478461	4.44404	0.179257								4.44787
4.4552	0.767697	4.44305	0.43176								4.45556	0.406886								4.45552	0.490698								4.45415	0.543074								4.45435	0.473984	4.45233	0.183905								4.45617
4.4635	0.774035	4.45134	0.403714								4.46386	0.415352								4.46382	0.488922								4.46245	0.543774								4.46265	0.474477	4.46063	0.180405								4.46447
4.4718	0.79441	4.45962	0.379379								4.47216	0.414838								4.47212	0.488652								4.47075	0.542278								4.47095	0.486768	4.46892	0.185947								4.47277
4.4801	0.799276	4.46791	0.358899								4.48046	0.418356								4.48042	0.49626								4.47904	0.551225								4.47925	0.487156	4.47722	0.181869								4.48107
4.4884	0.791712	4.4762	0.330959								4.48876	0.450107								4.48872	0.510766								4.48734	0.556392								4.48754	0.486889	4.48552	0.179646								4.48937
4.4967	0.790055	4.48449	0.311066								4.49706	0.431577								4.49702	0.49044								4.49564	0.543597								4.49584	0.491631	4.49381	0.182619								4.49767
4.505	0.799842	4.49277	0.299744								4.50536	0.429967								4.50532	0.499489								4.50394	0.543753								4.50414	0.488985	4.50211	0.180953								4.50597
4.51329	0.79954	4.50106	0.287247								4.51366	0.428665								4.51362	0.504044								4.51224	0.552876								4.51244	0.489255	4.5104	0.174962								4.51427
4.52159	0.794033	4.50935	0.273683								4.52196	0.424457								4.52192	0.51167								4.52053	0.53475								4.52074	0.492568	4.5187	0.18096								4.52257
4.52989	0.794248	4.51763	0.259827								4.53026	0.43259								4.53022	0.497781								4.52883	0.54531								4.52904	0.486747	4.527	0.182388								4.53087
4.53819	0.792527	4.52592	0.245517								4.53855	0.433601								4.53852	0.502679								4.53713	0.562254								4.53733	0.502505	4.53529	0.185099								4.53917
4.54649	0.803326	4.53421	0.2343								4.54685	0.443544								4.54682	0.520402								4.54543	0.555103								4.54563	0.508133	4.54359	0.187115								4.54747
4.55479	0.806489	4.54249	0.224857								4.55515	0.449753								4.55512	0.497087								4.55372	0.560807								4.55393	0.499976	4.55188	0.180815								4.55577
4.56309	0.804331	4.55078	0.212267								4.56345	0.44175								4.56342	0.484047								4.56202	0.568592								4.56223	0.490613	4.56018	0.182413								4.56407
4.57139	0.809308	4.55907	0.206168								4.57175	0.451317								4.57172	0.48494								4.57032	0.56572								4.57052	0.494384	4.56848	0.181536								4.57237
4.57968	0.812981	4.56736	0.19851								4.58005	0.446824								4.58001	0.499317								4.57862	0.559292								4.57882	0.495432	4.57677	0.184658								4.58067
4.58798	0.806172	4.57564	0.191563								4.58835	0.464045								4.58831	0.50027								4.58692	0.557352								4.58712	0.497864	4.58507	0.183028								4.58897
4.59628	0.805681	4.58393	0.185088								4.59665	0.432724								4.59661	0.52055								4.59521	0.566606								4.59542	0.501666	4.59337	0.184228								4.59727
4.60458	0.81118	4.59222	0.17958								4.60495	0.442727								4.60491	0.495127								4.60351	0.574363								4.60372	0.506554	4.60166	0.184715								4.60557
4.61288	0.81438	4.6005	0.171372								4.61325	0.44019								4.61321	0.49433								4.61181	0.564489								4.61201	0.494809	4.60996	0.183883								4.61386
4.62118	0.819601	4.60879	0.165239								4.62155	0.463951								4.62151	0.51492								4.62011	0.555893								4.62031	0.488058	4.61825	0.181842								4.62216
4.62948	0.821092	4.61708	0.163497								4.62985	0.449749								4.62981	0.497731								4.62841	0.55959								4.62861	0.500984	4.62655	0.184783								4.63047
4.63778	0.812472	4.62537	0.15795								4.63815	0.463235								4.63811	0.493105								4.6367	0.563777								4.63691	0.508766	4.63485	0.183505								4.63876
4.64608	0.809592	4.63365	0.151803								4.64645	0.459352								4.64641	0.515584								4.645	0.565075								4.64521	0.507392	4.64314	0.185694								4.64706
4.65437	0.829974	4.64194	0.150929								4.65475	0.467422								4.65471	0.517326								4.6533	0.56551								4.6535	0.504256	4.65144	0.192394								4.65536
4.66267	0.818818	4.65022	0.148331								4.66305	0.460849								4.66301	0.506924								4.6616	0.57222								4.6618	0.503126	4.65973	0.189638								4.66366
4.67097	0.824203	4.65851	0.1463								4.67135	0.462521								4.67131	0.506337								4.66989	0.582177								4.6701	0.507052	4.66803	0.185286								4.67196
4.67927	0.830548	4.6668	0.142285								4.67965	0.449301								4.67961	0.51471								4.67819	0.582606								4.6784	0.512645	4.67633	0.18055								4.68026
4.68757	0.824449	4.67509	0.138319								4.68795	0.465454								4.6879	0.522757								4.68649	0.583266								4.6867	0.503414	4.68462	0.182297								4.68856
4.69587	0.821017	4.68337	0.137701								4.69624	0.464874								4.6962	0.53291								4.69479	0.584507								4.69499	0.498072	4.69292	0.187924								4.69686
4.70417	0.82044	4.69166	0.131547								4.70454	0.466641								4.70451	0.52243								4.70309	0.580441								4.70329	0.508515	4.70121	0.187656								4.70516
4.71247	0.8396	4.69995	0.132331								4.71284	0.485974								4.7128	0.526262								4.71138	0.576669								4.71159	0.506073	4.70951	0.186803								4.71346
4.72077	0.846424	4.70823	0.138556								4.72114	0.46992								4.7211	0.544864								4.71968	0.586163								4.71989	0.499711	4.71781	0.183216								4.72176
4.72907	0.836551	4.71652	0.129895								4.72944	0.464838								4.7294	0.552978								4.72798	0.595381								4.72818	0.49928	4.7261	0.183884								4.73006
4.73736	0.855765	4.72481	0.124697								4.73774	0.460584								4.7377	0.536497								4.73628	0.600066								4.73648	0.501226	4.7344	0.183264								4.73836
4.74566	0.857643	4.73309	0.122625								4.74604	0.479595								4.746	0.533762								4.74458	0.598086								4.74478	0.506227	4.74269	0.179194								4.74666
4.75396	0.854864	4.74138	0.121521								4.75434	0.484233								4.7543	0.524833								4.75287	0.597153								4.75308	0.523815	4.75099	0.181547								4.75496
4.76226	0.846848	4.74967	0.120095								4.76264	0.481295								4.7626	0.530557								4.76117	0.595575								4.76138	0.536119	4.75929	0.183538								4.76326
4.77056	0.848631	4.75796	0.121979								4.77094	0.482669								4.7709	0.52979								4.76947	0.609772								4.76968	0.527629	4.76758	0.181341								4.77156
4.77886	0.848598	4.76624	0.124578								4.77924	0.482513								4.7792	0.527584								4.77777	0.620714								4.77797	0.525244	4.77588	0.181218								4.77986
4.78716	0.856584	4.77453	0.119411								4.78754	0.486303								4.7875	0.518755								4.78606	0.61455								4.78627	0.521898	4.78417	0.181237								4.78816
4.79546	0.852694	4.78282	0.126686								4.79584	0.470556								4.7958	0.541099								4.79436	0.601216								4.79457	0.526366	4.79247	0.182178								4.79646
4.80375	0.848731	4.7911	0.118332								4.80414	0.497627								4.8041	0.544602								4.80266	0.5961								4.80287	0.535985	4.80077	0.18483								4.80476
4.81205	0.85489	4.79939	0.123089								4.81244	0.464642								4.8124	0.554414								4.81096	0.602829								4.81116	0.539272	4.80906	0.185907								4.81306
4.82035	0.866051	4.80768	0.12177								4.82074	0.454996								4.82069	0.552564								4.81926	0.604619								4.81946	0.531856	4.81736	0.186391								4.82136
4.82865	0.870934	4.81596	0.122249								4.82904	0.475241								4.82899	0.555261								4.82755	0.59857								4.82776	0.524221	4.82565	0.186502								4.82966
4.83695	0.866788	4.82425	0.11604								4.83734	0.492925								4.8373	0.565277								4.83585	0.596107								4.83606	0.523393	4.83395	0.185405								4.83796
4.84525	0.87149	4.83254	0.12036								4.84563	0.490887								4.84559	0.57066								4.84415	0.593904								4.84436	0.518643	4.84225	0.184036								4.84626
4.85355	0.873637	4.84083	0.123064								4.85393	0.502696								4.85389	0.557477								4.85245	0.601941								4.85265	0.523396	4.85054	0.183561								4.85456
4.86185	0.86973	4.84911	0.111836								4.86223	0.480538								4.86219	0.55258								4.86074	0.614059								4.86095	0.532428	4.85884	0.183561								4.86286
4.87015	0.866713	4.8574	0.115793								4.87053	0.496396								4.87049	0.565602								4.86904	0.621853								4.86925	0.540359	4.86714	0.182327								4.87116
4.87845	0.862208	4.86569	0.115215								4.87883	0.482333								4.87879	0.558028								4.87734	0.619356								4.87755	0.551829	4.87543	0.182217								4.87946
4.88674	0.867528	4.87397	0.116923								4.88713	0.509791								4.88709	0.550711								4.88564	0.625483								4.88585	0.554284	4.88373	0.184325								4.88776
4.89504	0.877088	4.88226	0.115713								4.89543	0.498593								4.89539	0.546421								4.89394	0.634125								4.89414	0.550132	4.89202	0.186858								4.89606
4.90334	0.876323	4.89055	0.114432								4.90373	0.479348								4.90369	0.545399								4.90224	0.644323								4.90244	0.556281	4.90032	0.186372								4.90436
4.91164	0.864296	4.89883	0.115868								4.91203	0.49236								4.91199	0.562707								4.91053	0.635219								4.91074	0.558553	4.90862	0.18337								4.91266
4.91994	0.867902	4.90712	0.114957								4.92033	0.484998								4.92029	0.57309								4.91883	0.630212								4.91904	0.556637	4.91691	0.180287								4.92096
4.92824	0.904467	4.91541	0.116068								4.92863	0.506149								4.92859	0.578697								4.92713	0.613017								4.92734	0.550365	4.92521	0.179678								4.92926
4.93654	0.896563	4.9237	0.11244								4.93693	0.488776								4.93689	0.566255								4.93543	0.624606								4.93563	0.553176	4.9335	0.179641								4.93756
4.94484	0.909207	4.93198	0.107606								4.94523	0.516625								4.94519	0.551823								4.94372	0.632394								4.94393	0.560671	4.9418	0.182466								4.94586
4.95313	0.891234	4.94027	0.113097								4.95353	0.515262								4.95348	0.575428								4.95202	0.623861								4.95223	0.551978	4.9501	0.18153								4.95416
4.96143	0.904466	4.94855	0.110139								4.96183	0.506311								4.96178	0.5693								4.96032	0.626107								4.96053	0.548104	4.95839	0.182129								4.96246
4.96973	0.90759	4.95684	0.11122								4.97013	0.518153								4.97008	0.566568								4.96862	0.639118								4.96882	0.553201	4.96669	0.182171								4.97076
4.97803	0.908247	4.96513	0.115116								4.97843	0.507119								4.97838	0.581839								4.97691	0.655938								4.97712	0.56394	4.97498	0.181907								4.97906
4.98633	0.89395	4.97342	0.113949								4.98672	0.530589								4.98668	0.584243								4.98521	0.625563								4.98542	0.560371	4.98328	0.186709								4.98736
4.99463	0.900922	4.9817	0.107924								4.99503	0.527051								4.99498	0.610144								4.99351	0.64813								4.99372	0.558623	4.99158	0.185065								4.99566
5.00293	0.902111	4.98999	0.113235								5.00332	0.523377								5.00328	0.580553								5.00181	0.657948								5.00202	0.574045	4.99987	0.182016								5.00396
5.01123	0.914895	4.99828	0.111621								5.01162	0.556331								5.01158	0.586551								5.01011	0.660193								5.01031	0.57505	5.00817	0.183377								5.01226
5.01953	0.904939	5.00657	0.106295								5.01992	0.540763								5.01988	0.610677								5.0184	0.654028								5.01861	0.571736	5.01646	0.18593								5.02055
5.02782	0.922675	5.01485	0.110577								5.02822	0.553429								5.02818	0.592294								5.0267	0.653005								5.02691	0.576257	5.02476	0.184504								5.02885
5.03612	0.913806	5.02314	0.105549								5.03652	0.524103								5.03648	0.583185								5.035	0.657587								5.03521	0.585266	5.03306	0.183178								5.03715
5.04442	0.90753	5.03142	0.106288								5.04482	0.540278								5.04478	0.59843								5.0433	0.637648								5.04351	0.583507	5.04135	0.187396								5.04545
5.05272	0.920936	5.03971	0.10873								5.05312	0.5478								5.05308	0.597255								5.0516	0.637839								5.0518	0.586815	5.04965	0.183292								5.05375
5.06102	0.931336	5.048	0.11145								5.06142	0.548583								5.06138	0.608254								5.05989	0.647983								5.0601	0.592243	5.05794	0.181011								5.06205
5.06932	0.915074	5.05629	0.107671								5.06972	0.548259								5.06968	0.597968								5.06819	0.653925								5.0684	0.583088	5.06624	0.1816								5.07035
5.07762	0.913172	5.06457	0.107457								5.07802	0.541701								5.07798	0.598667								5.07649	0.660571								5.0767	0.584826	5.07454	0.18017								5.07865
5.08592	0.898655	5.07286	0.109501								5.08632	0.564674								5.08627	0.607428								5.08479	0.659738								5.085	0.593778	5.08283	0.180308								5.08695
5.09422	0.930294	5.08115	0.112302								5.09462	0.544941								5.09457	0.608817								5.09309	0.664793								5.09329	0.579018	5.09113	0.180147								5.09525
5.10252	0.917192	5.08943	0.110637								5.10292	0.552326								5.10287	0.61565								5.10138	0.656089								5.10159	0.584199	5.09942	0.179999								5.10355
5.11081	0.941308	5.09772	0.113599								5.11122	0.54825								5.11117	0.609805								5.10968	0.688519								5.10989	0.588541	5.10772	0.178328								5.11185
5.11911	0.930471	5.10601	0.112299								5.11952	0.557466								5.11947	0.62073								5.11798	0.678662								5.11819	0.608217	5.11602	0.178596								5.12015
5.12741	0.931686	5.1143	0.110475								5.12782	0.562789								5.12777	0.625071								5.12628	0.672646								5.12648	0.602715	5.12431	0.179687								5.12845
5.13571	0.92824	5.12258	0.108069								5.13612	0.553548								5.13607	0.631294								5.13457	0.673876								5.13478	0.601089	5.13261	0.179092								5.13675
5.14401	0.911138	5.13087	0.10865								5.14441	0.571983								5.14437	0.640948								5.14287	0.688668								5.14308	0.608807	5.1409	0.178039								5.14505
5.15231	0.930904	5.13916	0.106953								5.15271	0.568024								5.15267	0.628349								5.15117	0.688858								5.15138	0.606658	5.1492	0.179244								5.15335
5.16061	0.945792	5.14744	0.109124								5.16101	0.569628								5.16097	0.626651								5.15947	0.683516								5.15968	0.613667	5.1575	0.182378								5.16165
5.16891	0.933867	5.15573	0.105625								5.16931	0.567154								5.16927	0.638233								5.16777	0.687691								5.16797	0.613498	5.16579	0.18287								5.16995
5.17721	0.941385	5.16402	0.103889								5.17761	0.565321								5.17757	0.64238								5.17606	0.698622								5.17627	0.610656	5.17409	0.181796								5.17825
5.1855	0.951665	5.1723	0.107292								5.18591	0.595188								5.18587	0.630387								5.18436	0.697852								5.18457	0.608718	5.18239	0.181154								5.18655
5.1938	0.940762	5.18059	0.104787								5.19421	0.583022								5.19417	0.634381								5.19266	0.695529								5.19287	0.618311	5.19068	0.179092								5.19485
5.2021	0.940444	5.18888	0.105505								5.20251	0.570275								5.20247	0.632973								5.20096	0.711044								5.20117	0.623259	5.19898	0.178936								5.20315
5.2104	0.952126	5.19716	0.104618								5.21081	0.564936								5.21077	0.631987								5.20925	0.694166								5.20946	0.632582	5.20727	0.180342								5.21145
5.2187	0.939651	5.20545	0.104029								5.21911	0.569046								5.21906	0.630655								5.21755	0.704573								5.21776	0.625801	5.21557	0.180257								5.21975
5.227	0.954155	5.21374	0.106828								5.22741	0.573775								5.22736	0.633035								5.22585	0.71016								5.22606	0.623463	5.22387	0.179651								5.22805
5.2353	0.943925	5.22203	0.108183								5.23571	0.583799								5.23566	0.649023								5.23415	0.712157								5.23436	0.633111	5.23216	0.177235								5.23635
5.2436	0.947325	5.23031	0.105678								5.24401	0.578386								5.24396	0.663387								5.24245	0.718068								5.24266	0.640025	5.24046	0.175549								5.24465
5.2519	0.947359	5.2386	0.103619								5.25231	0.593823								5.25226	0.664929								5.25075	0.721478								5.25095	0.635897	5.24875	0.175119								5.25295
5.26019	0.953583	5.24689	0.103289								5.26061	0.58929								5.26056	0.64953								5.25904	0.724137								5.25925	0.63061	5.25705	0.179478								5.26125
5.26849	0.959093	5.25517	0.103676								5.26891	0.591268								5.26886	0.65405								5.26734	0.731268								5.26755	0.638733	5.26535	0.183785								5.26955
5.27679	0.956582	5.26346	0.102242								5.27721	0.608968								5.27716	0.662196								5.27564	0.72254								5.27585	0.645721	5.27364	0.182391								5.27785
5.28509	0.973322	5.27175	0.099338								5.2855	0.609881								5.28546	0.658424								5.28394	0.724896								5.28414	0.648975	5.28194	0.179482								5.28615
5.29339	0.97347	5.28003	0.102603								5.2938	0.614586								5.29376	0.656043								5.29223	0.706421								5.29244	0.6395	5.29023	0.175657								5.29445
5.30169	0.959421	5.28832	0.106619								5.3021	0.59051								5.30206	0.664357								5.30053	0.723253								5.30074	0.637157	5.29853	0.174829								5.30275
5.30999	0.972168	5.29661	0.10577								5.3104	0.589101								5.31036	0.673611								5.30883	0.727191								5.30904	0.638519	5.30683	0.174193								5.31105
5.31829	0.969159	5.3049	0.103434								5.3187	0.6023								5.31866	0.676799								5.31713	0.732625								5.31734	0.639883	5.31512	0.174539								5.31935
5.32658	0.982427	5.31318	0.103689								5.327	0.616775								5.32696	0.673484								5.32543	0.741915								5.32563	0.656078	5.32342	0.175302								5.32765
5.33488	0.985249	5.32147	0.103855								5.3353	0.625769								5.33526	0.675595								5.33372	0.732035								5.33393	0.655477	5.33171	0.175083								5.33595
5.34318	0.97087	5.32975	0.104945								5.3436	0.623048								5.34355	0.677854								5.34202	0.736922								5.34223	0.641238	5.34001	0.176325								5.34425
5.35148	0.986469	5.33804	0.10661								5.3519	0.614269								5.35185	0.679687								5.35032	0.734517								5.35053	0.657066	5.34831	0.180455								5.35255
5.35978	0.98158	5.34633	0.107597								5.3602	0.60867								5.36015	0.676974								5.35862	0.751151								5.35883	0.676507	5.3566	0.182749								5.36085
5.36808	1.00754	5.35462	0.10422								5.3685	0.617174								5.36845	0.681743								5.36691	0.740372								5.36712	0.664132	5.3649	0.181253								5.36915
5.37638	0.972526	5.3629	0.103544								5.3768	0.621875								5.37675	0.686212								5.37521	0.767478								5.37542	0.663519	5.37319	0.179271								5.37745
5.38468	0.985107	5.37119	0.1074								5.3851	0.634794								5.38505	0.690865								5.38351	0.749737								5.38372	0.678132	5.38149	0.179514								5.38575
5.39298	0.988391	5.37948	0.106132								5.3934	0.652777								5.39335	0.681557								5.39181	0.740799								5.39202	0.669077	5.38979	0.182687								5.39405
5.40128	0.994091	5.38776	0.104906								5.4017	0.629201								5.40165	0.681045								5.40011	0.753448								5.40032	0.692359	5.39808	0.180993								5.40235
5.40957	0.989658	5.39605	0.104891								5.41	0.632496								5.40995	0.686638								5.4084	0.758667								5.40861	0.685317	5.40638	0.176582								5.41064
5.41787	0.988897	5.40434	0.104688								5.4183	0.636766								5.41825	0.696102								5.4167	0.754537								5.41691	0.689995	5.41467	0.175116								5.41894
5.42617	0.989581	5.41263	0.104873								5.42659	0.641654								5.42655	0.709473								5.425	0.755968								5.42521	0.677922	5.42297	0.177386								5.42725
5.43447	0.988102	5.42091	0.107291								5.4349	0.649354								5.43485	0.695579								5.4333	0.769821								5.43351	0.697699	5.43127	0.178034								5.43555
5.44277	0.993664	5.4292	0.10925								5.44319	0.661358								5.44315	0.699617								5.4416	0.78992								5.4418	0.711645	5.43956	0.176718								5.44384
5.45107	0.968551	5.43749	0.107286								5.45149	0.664329								5.45145	0.705281								5.44989	0.766175								5.4501	0.718163	5.44786	0.178765								5.45214
5.45937	0.978119	5.44577	0.107867								5.45979	0.660761								5.45974	0.709448								5.45819	0.770964								5.4584	0.707416	5.45615	0.179183								5.46044
5.46767	0.976157	5.45406	0.109083								5.46809	0.661116								5.46805	0.722925								5.46649	0.778449								5.4667	0.705264	5.46445	0.178591								5.46874
5.47597	0.999488	5.46235	0.10726								5.47639	0.658725								5.47634	0.721132								5.47479	0.781993								5.475	0.721698	5.47275	0.180498								5.47704
5.48426	1.00748	5.47063	0.108219								5.48469	0.658564								5.48464	0.721201								5.48308	0.794268								5.4833	0.705126	5.48104	0.177984								5.48534
5.49256	1.00374	5.47892	0.10774								5.49299	0.667086								5.49294	0.719213								5.49138	0.784459								5.49159	0.70432	5.48934	0.175505								5.49364
5.50086	1.0081	5.48721	0.105273								5.50129	0.670345								5.50124	0.726004								5.49968	0.803023								5.49989	0.71201	5.49764	0.174221								5.50194
5.50916	1.02335	5.49549	0.105302								5.50959	0.669681								5.50954	0.734515								5.50798	0.794467								5.50819	0.732276	5.50593	0.174212								5.51024
5.51746	1.00609	5.50378	0.103483								5.51789	0.671473								5.51784	0.724724								5.51628	0.783184								5.51649	0.745155	5.51423	0.172907								5.51854
5.52576	1.03306	5.51207	0.104337								5.52619	0.686195								5.52614	0.716324								5.52457	0.790347								5.52478	0.734733	5.52252	0.176014								5.52684
5.53406	1.02627	5.52036	0.108483								5.53449	0.668634								5.53444	0.720262								5.53287	0.790449								5.53308	0.736441	5.53082	0.17761								5.53514
5.54236	1.02774	5.52864	0.11018								5.54279	0.670507								5.54274	0.732906								5.54117	0.782569								5.54138	0.758867	5.53912	0.175266								5.54344
5.55066	1.09266	5.53693	0.108713								5.55109	0.687783								5.55104	0.727904								5.54947	0.787507								5.54968	0.759197	5.54741	0.173272								5.55174
5.55896	1.16919	5.54522	0.108503								5.55939	0.696713								5.55934	0.730278								5.55776	0.793653								5.55798	0.771162	5.55571	0.173979								5.56004
5.56725	1.32692	5.5535	0.108267								5.56769	0.69812								5.56764	0.74308								5.56606	0.828507								5.56627	0.824478	5.564	0.174267								5.56834
5.57555	1.63336	5.56179	0.10515								5.57599	0.695568								5.57594	0.747128								5.57436	0.830987								5.57457	0.929355	5.5723	0.170875								5.57664
5.58385	2.18073	5.57008	0.105065								5.58429	0.695171								5.58423	0.741762								5.58266	0.833543								5.58287	1.11431	5.5806	0.170308								5.58494
5.59215	2.97904	5.57836	0.102659								5.59258	0.697387								5.59253	0.741255								5.59096	0.836501								5.59117	1.45514	5.58889	0.169376								5.59324
5.60045	4.13521	5.58665	0.101157								5.60088	0.711591								5.60084	0.746107								5.59926	0.823533								5.59947	2.05136	5.59719	0.17159								5.60154
5.60875	5.73581	5.59494	0.106037								5.60918	0.733542								5.60913	0.75189								5.60755	0.831123								5.60776	2.99371	5.60548	0.173776								5.60984
5.61705	7.70857	5.60323	0.107786								5.61748	0.752582								5.61743	0.754272								5.61585	0.847912								5.61606	4.42541	5.61378	0.173892								5.61814
5.62535	10.1419	5.61151	0.105422								5.62578	0.781869								5.62573	0.768552								5.62415	0.850998								5.62436	6.46575	5.62208	0.171787								5.62644
5.63364	12.8955	5.6198	0.103332								5.63408	0.833082								5.63403	0.777895								5.63245	0.865654								5.63266	9.03544	5.63037	0.175218								5.63474
5.64194	15.8084	5.62809	0.10366								5.64238	0.955616								5.64233	0.779145								5.64074	0.868227								5.64095	12.5849	5.63867	0.179736								5.64304
5.65024	18.9744	5.63637	0.106593								5.65068	1.19823								5.65063	0.773886								5.64904	0.920395								5.64925	16.0835	5.64696	0.17601								5.65134
5.65854	22.195	5.64466	0.106817								5.65898	1.58764								5.65893	0.785462								5.65734	0.958354								5.65755	19.9587	5.65526	0.17202								5.65964
5.66684	25.4749	5.65295	0.106686								5.66728	2.19039								5.66723	0.807166								5.66564	1.02898								5.66585	23.7729	5.66356	0.172544								5.66794
5.67514	28.7329	5.66123	0.108116								5.67558	3.10872								5.67553	0.849554								5.67394	1.13786								5.67415	27.441	5.67185	0.170221								5.67624
5.68344	31.7277	5.66952	0.10716								5.68388	4.45913								5.68383	0.925514								5.68223	1.32691								5.68245	31.0244	5.68015	0.174762								5.68454
5.69174	34.6068	5.67781	0.105592								5.69218	6.17038								5.69213	1.03111								5.69053	1.62873								5.69074	34.3769	5.68844	0.176848								5.69284
5.70004	37.4884	5.68609	0.104943								5.70048	8.38103								5.70043	1.20866								5.69883	2.06134								5.69904	37.5418	5.69674	0.172298								5.70114
5.70833	40.18	5.69438	0.105701								5.70878	11.0785								5.70873	1.52094								5.70713	2.69776								5.70734	40.345	5.70504	0.17014								5.70944
5.71663	42.5581	5.70267	0.10536								5.71708	14.1966								5.71702	1.97912								5.71542	3.5187								5.71564	42.9471	5.71333	0.167562								5.71774
5.72493	44.7899	5.71096	0.107813								5.72537	17.5241								5.72532	2.649								5.72372	4.62324								5.72393	45.3508	5.72163	0.16908								5.72604
5.73323	46.8552	5.71924	0.107523								5.73367	20.8308								5.73362	3.63254								5.73202	5.98472								5.73223	47.3957	5.72992	0.175067								5.73434
5.74153	48.6522	5.72753	0.106777								5.74197	24.1118								5.74192	4.94489								5.74032	7.40897								5.74053	49.2057	5.73822	0.172143								5.74264
5.74983	50.3045	5.73582	0.107882								5.75027	27.334								5.75022	6.65633								5.74862	9.1828								5.74883	50.7881	5.74652	0.172646								5.75094
5.75813	51.6366	5.7441	0.105254								5.75857	30.3288								5.75852	8.71921								5.75691	11.1746								5.75713	52.1581	5.75481	0.174298								5.75924
5.76643	52.8074	5.75239	0.103035								5.76687	33.0287								5.76682	10.944								5.76521	13.3577								5.76542	53.4131	5.76311	0.173833								5.76754
5.77473	53.8767	5.76068	0.105823								5.77517	35.4492								5.77512	13.3541								5.77351	15.4708								5.77372	54.4485	5.77141	0.170884								5.77584
5.78302	54.7595	5.76896	0.106949								5.78347	37.638								5.78342	15.9141								5.78181	17.5243								5.78202	55.3581	5.7797	0.170733								5.78414
5.79132	55.4997	5.77725	0.106008								5.79177	39.5423								5.79172	18.3591								5.79011	19.5106								5.79032	56.079	5.788	0.170759								5.79244
5.79962	56.0584	5.78554	0.106839								5.80007	41.1702								5.80002	20.7872								5.7984	21.3098								5.79862	56.656	5.79629	0.168147								5.80074
5.80792	56.4693	5.79383	0.107331								5.80837	42.6003								5.80832	23.1519								5.8067	22.8686								5.80691	57.082	5.80459	0.173404								5.80903
5.81622	56.705	5.80211	0.106887								5.81667	43.7891								5.81662	25.3711								5.815	24.2063								5.81521	57.3254	5.81289	0.17851								5.81733
5.82452	56.7833	5.8104	0.106979								5.82497	44.7426								5.82492	27.3488								5.8233	25.4321								5.82351	57.4532	5.82118	0.175495								5.82564
5.83282	56.743	5.81869	0.107462								5.83327	45.4573								5.83322	29.0636								5.83159	26.5557								5.83181	57.4196	5.82948	0.176141								5.83394
5.84112	56.541	5.82697	0.10774								5.84157	45.9454								5.84152	30.6557								5.83989	27.4767								5.84011	57.2431	5.83777	0.177698								5.84223
5.84941	56.2061	5.83526	0.102624								5.84987	46.288								5.84981	32.0442								5.84819	28.221								5.8484	56.9473	5.84607	0.174821								5.85053
5.85771	55.7233	5.84355	0.103796								5.85817	46.4585								5.85811	33.1496								5.85649	28.7673								5.8567	56.5097	5.85437	0.171792								5.85883
5.86601	55.0881	5.85183	0.106324								5.86647	46.44								5.86641	34.0417								5.86479	29.1101								5.865	55.9651	5.86266	0.174884								5.86713
5.87431	54.3137	5.86012	0.108956								5.87476	46.2608								5.87471	34.768								5.87308	29.3205								5.8733	55.2746	5.87096	0.174749								5.87543
5.88261	53.4692	5.86841	0.108697								5.88306	45.9196								5.88301	35.3511								5.88138	29.3833								5.88159	54.4728	5.87925	0.174169								5.88373
5.89091	52.5217	5.87669	0.108062								5.89136	45.4567								5.89131	35.7296								5.88968	29.2555								5.88989	53.5469	5.88755	0.174308								5.89203
5.89921	51.468	5.88498	0.110265								5.89966	44.8858								5.89961	35.9129								5.89798	29.0302								5.89819	52.6012	5.89585	0.175798								5.90033
5.90751	50.399	5.89327	0.10917								5.90796	44.1873								5.90791	35.9184								5.90628	28.7015								5.90649	51.5714	5.90414	0.174763								5.90863
5.91581	49.2019	5.90156	0.109275								5.91626	43.4064								5.91621	35.75								5.91457	28.2052								5.91479	50.4738	5.91244	0.17558								5.91693
5.92411	47.8703	5.90984	0.115013								5.92456	42.5325								5.92451	35.4311								5.92287	27.5743								5.92309	49.2559	5.92073	0.175069								5.92523
5.93241	46.5001	5.91813	0.11528								5.93286	41.559								5.93281	34.9605								5.93117	26.8808								5.93138	47.9414	5.92903	0.174513								5.93353
5.9407	45.0763	5.92642	0.111508								5.94116	40.4568								5.94111	34.3608								5.93947	26.0694								5.93968	46.634	5.93733	0.175346								5.94183
5.949	43.5501	5.9347	0.11247								5.94946	39.2498								5.94941	33.6725								5.94776	25.173								5.94798	45.1056	5.94562	0.173636								5.95013
5.9573	41.9425	5.94299	0.112649								5.95776	38.0126								5.95771	32.8568								5.95606	24.2214								5.95628	43.6287	5.95392	0.176401								5.95843
5.9656	40.4064	5.95128	0.11192								5.96606	36.6949								5.96601	31.9								5.96436	23.1751								5.96457	42.0892	5.96221	0.175213								5.96673
5.9739	38.8526	5.95956	0.113409								5.97436	35.3146								5.97431	30.8387								5.97266	22.0908								5.97287	40.5591	5.97051	0.174411								5.97503
5.9822	37.2176	5.96785	0.116113								5.98266	33.9075								5.9826	29.7078								5.98096	21.0873								5.98117	39.0021	5.97881	0.179769								5.98333
5.9905	35.5736	5.97614	0.110719								5.99096	32.4937								5.9909	28.4986								5.98925	19.9981								5.98947	37.388	5.9871	0.178454								5.99163
5.9988	33.8656	5.98442	0.11588								5.99926	31.0398								5.9992	27.2382								5.99755	18.8266								5.99777	35.7256	5.9954	0.178873								5.99993
6.00709	32.1017	5.99271	0.114537								6.00756	29.5587								6.0075	25.9499								6.00585	17.6077								6.00606	34.0498	6.00369	0.182541								6.00823
6.01539	30.3201	6.001	0.115785								6.01586	28.0234								6.0158	24.6374								6.01415	16.4346								6.01436	32.307	6.01199	0.183321								6.01653
6.02369	28.6077	6.00929	0.113921								6.02416	26.3778								6.0241	23.3391								6.02245	15.3039								6.02266	30.6652	6.02029	0.182481								6.02483
6.03199	26.9253	6.01757	0.119171								6.03245	24.7773								6.0324	21.9836								6.03074	14.1745								6.03096	28.8875	6.02858	0.185846								6.03313
6.04029	25.2139	6.02586	0.119232								6.04075	23.1927								6.0407	20.5784								6.03904	13.0811								6.03926	27.2384	6.03688	0.181408								6.04143
6.04859	23.5225	6.03415	0.116738								6.04905	21.6565								6.049	19.1822								6.04734	11.9935								6.04755	25.5983	6.04518	0.180598								6.04973
6.05689	21.9571	6.04243	0.116753								6.05735	20.1513								6.0573	17.8131								6.05564	11.1206								6.05585	23.9679	6.05347	0.179986								6.05803
6.06519	20.4944	6.05072	0.121595								6.06565	18.6307								6.0656	16.4825								6.06393	10.2619								6.06415	22.3668	6.06177	0.178959								6.06633
6.07349	18.9635	6.05901	0.118369								6.07395	17.2136								6.0739	15.1565								6.07223	9.357								6.07245	20.7714	6.07006	0.180557								6.07463
6.08178	17.4782	6.06729	0.113326								6.08225	15.8917								6.0822	13.9143								6.08053	8.53306								6.08075	19.2571	6.07836	0.179034								6.08293
6.09008	16.1316	6.07558	0.115826								6.09055	14.5693								6.0905	12.7866								6.08883	7.75668								6.08904	17.7897	6.08666	0.18479								6.09123
6.09838	14.8411	6.08387	0.117109								6.09885	13.2505								6.0988	11.7208								6.09713	7.03625								6.09734	16.319	6.09495	0.187825								6.09953
6.10668	13.6035	6.09216	0.116052								6.10715	12.0352								6.1071	10.6484								6.10542	6.38189								6.10564	15.0233	6.10325	0.182921								6.10783
6.11498	12.4402	6.10044	0.119								6.11545	10.9335								6.11539	9.65873								6.11372	5.80476								6.11394	13.798	6.11154	0.182325								6.11613
6.12328	11.3416	6.10873	0.121472								6.12375	9.89082								6.12369	8.74573								6.12202	5.29075								6.12223	12.6059	6.11984	0.184244								6.12443
6.13158	10.3197	6.11702	0.120059								6.13205	8.89893								6.13199	7.89149								6.13032	4.81247								6.13053	11.536	6.12814	0.188575								6.13273
6.13988	9.45876	6.1253	0.119838								6.14035	8.03596								6.14029	7.09336								6.13862	4.40362								6.13883	10.5353	6.13643	0.192091								6.14103
6.14818	8.66284	6.13359	0.121289								6.14865	7.2547								6.14859	6.4032								6.14691	4.00993								6.14713	9.58209	6.14473	0.180299								6.14933
6.15648	7.89252	6.14188	0.124928								6.15695	6.53248								6.15689	5.77525								6.15521	3.62698								6.15543	8.68647	6.15303	0.185018								6.15763
6.16477	7.17738	6.15016	0.121913								6.16524	5.91196								6.16519	5.19339								6.16351	3.2891								6.16372	7.90838	6.16132	0.188088								6.16593
6.17307	6.51426	6.15845	0.125314								6.17354	5.32914								6.17349	4.71279								6.17181	2.99142								6.17202	7.20741	6.16962	0.181917								6.17423
6.18137	5.9319	6.16674	0.125383								6.18184	4.7888								6.18179	4.22705								6.1801	2.76331								6.18032	6.49745	6.17791	0.19115								6.18253
6.18967	5.39418	6.17502	0.12379								6.19014	4.29721								6.19009	3.79029								6.1884	2.54491								6.18862	5.85128	6.18621	0.190722								6.19083
6.19797	4.89098	6.18331	0.12								6.19844	3.87142								6.19839	3.40349								6.1967	2.32398								6.19692	5.29861	6.19451	0.187678								6.19913
6.20627	4.44664	6.1916	0.120303								6.20674	3.47944								6.20669	3.06713								6.205	2.15175								6.20521	4.80181	6.2028	0.184463								6.20742
6.21457	4.04828	6.19989	0.124185								6.21504	3.12857								6.21499	2.76717								6.2133	2.00664								6.21351	4.35723	6.2111	0.187578								6.21572
6.22287	3.69279	6.20817	0.124033								6.22334	2.81453								6.22329	2.49449								6.22159	1.85319								6.22181	3.95042	6.21939	0.18764								6.22403
6.23116	3.37166	6.21646	0.124323								6.23164	2.55284								6.23159	2.28685								6.22989	1.73378								6.23011	3.60835	6.22769	0.184405								6.23233
6.23946	3.06981	6.22475	0.120799								6.23994	2.31252								6.23988	2.09661								6.23819	1.63638								6.23841	3.28105	6.23599	0.193027								6.24062
6.24776	2.80704	6.23303	0.121517								6.24824	2.13113								6.24818	1.91272								6.24649	1.5479								6.2467	2.96825	6.24428	0.188373								6.24892
6.25606	2.56895	6.24132	0.124889								6.25654	1.95261								6.25648	1.75623								6.25479	1.46567								6.255	2.68759	6.25258	0.190878								6.25722
6.26436	2.35231	6.24961	0.126412								6.26484	1.79761								6.26478	1.61619								6.26308	1.41048								6.2633	2.43736	6.26087	0.193846								6.26552
6.27266	2.17823	6.2579	0.126259								6.27314	1.6603								6.27308	1.50834								6.27138	1.35981								6.2716	2.23136	6.26917	0.187368								6.27382
6.28096	2.02859	6.26618	0.126888								6.28144	1.53003								6.28138	1.41278								6.27968	1.31508								6.27989	2.06019	6.27747	0.193507								6.28212
6.28926	1.89892	6.27447	0.129267								6.28974	1.42942								6.28968	1.32988								6.28798	1.2976								6.28819	1.90963	6.28576	0.188838								6.29042
6.29756	1.77938	6.28275	0.132924								6.29804	1.36299								6.29798	1.25059								6.29627	1.2999								6.29649	1.7685	6.29406	0.190582								6.29872
6.30586	1.65969	6.29104	0.124064								6.30633	1.30128								6.30628	1.17921								6.30457	1.32182								6.30479	1.65125	6.30235	0.194029								6.30702
6.31415	1.55455	6.29933	0.127658								6.31463	1.23743								6.31458	1.1402								6.31287	1.3573								6.31309	1.55716	6.31065	0.191867								6.31532
6.32245	1.47459	6.30762	0.13726								6.32293	1.19453								6.32288	1.10366								6.32117	1.4079								6.32138	1.46371	6.31895	0.195319								6.32362
6.33075	1.40586	6.3159	0.131075								6.33123	1.15763								6.33118	1.0745								6.32947	1.46335								6.32968	1.35932	6.32724	0.197678								6.33192
6.33905	1.3422	6.32419	0.132925								6.33953	1.10927								6.33948	1.06369								6.33776	1.51812								6.33798	1.29053	6.33554	0.196125								6.34022
6.34735	1.2747	6.33248	0.130119								6.34783	1.0737								6.34778	1.04187								6.34606	1.59088								6.34628	1.23135	6.34383	0.191294								6.34852
6.35565	1.22754	6.34077	0.13116								6.35613	1.05481								6.35607	1.03586								6.35436	1.64989								6.35458	1.17751	6.35213	0.187211								6.35682
6.36395	1.20949	6.34905	0.132673								6.36443	1.03524								6.36437	1.03184								6.36266	1.70544								6.36287	1.13674	6.36043	0.188954								6.36512
6.37225	1.16651	6.35734	0.130028								6.37273	1.02946								6.37267	1.02894								6.37096	1.7655								6.37117	1.09505	6.36872	0.19613								6.37342
6.38054	1.12435	6.36562	0.133293								6.38103	1.0329								6.38097	1.04794								6.37925	1.83491								6.37947	1.06292	6.37702	0.19809								6.38172
6.38884	1.11004	6.37391	0.136862								6.38933	1.03964								6.38927	1.05547								6.38755	1.88484								6.38777	1.02939	6.38532	0.198545								6.39002
6.39714	1.08433	6.3822	0.13362								6.39763	1.05262								6.39757	1.09318								6.39585	1.91638								6.39607	1.00227	6.39361	0.198858								6.39832
6.40544	1.07368	6.39049	0.133442								6.40593	1.04088								6.40587	1.10825								6.40415	1.94524								6.40436	0.983314	6.40191	0.190688								6.40662
6.41374	1.07268	6.39877	0.131505								6.41423	1.04982								6.41417	1.14123								6.41244	1.95482								6.41266	0.957388	6.4102	0.194585								6.41492
6.42204	1.0555	6.40706	0.132615								6.42253	1.0513								6.42247	1.17974								6.42074	1.96139								6.42096	0.960337	6.4185	0.198514								6.42322
6.43034	1.03433	6.41535	0.130313								6.43083	1.05519								6.43077	1.2013								6.42904	1.96432								6.42926	0.958843	6.4268	0.197273								6.43152
6.43864	1.02299	6.42363	0.132986								6.43913	1.06402								6.43907	1.23161								6.43734	1.94622								6.43755	0.944309	6.43509	0.199843								6.43982
6.44694	1.01404	6.43192	0.136038								6.44743	1.05237								6.44737	1.25041								6.44564	1.93529								6.44585	0.928666	6.44339	0.203349								6.44812
6.45524	1.00202	6.44021	0.134166								6.45573	1.04451								6.45567	1.25698								6.45393	1.90848								6.45415	0.927356	6.45168	0.200824								6.45642
6.46353	1.00601	6.44849	0.138461								6.46403	1.05358								6.46397	1.28383								6.46223	1.85945								6.46245	0.921073	6.45998	0.198047								6.46472
6.47183	1.02856	6.45678	0.13146								6.47232	1.05852								6.47227	1.26246								6.47053	1.80999								6.47075	0.915587	6.46828	0.202782								6.47302
6.48013	1.01396	6.46507	0.14369								6.48062	1.08146								6.48057	1.28402								6.47883	1.76591								6.47904	0.914513	6.47657	0.20411								6.48132
6.48843	1.00107	6.47336	0.143874								6.48892	1.04998								6.48886	1.27319								6.48712	1.73425								6.48734	0.907144	6.48487	0.207008								6.48962
6.49673	1.00171	6.48164	0.141614								6.49722	1.05083								6.49716	1.27505								6.49542	1.69327								6.49564	0.912481	6.49316	0.206931								6.49792
6.50503	0.996227	6.48993	0.137756								6.50552	1.05466								6.50546	1.25046								6.50372	1.63229								6.50394	0.905667	6.50146	0.208425								6.50622
6.51333	0.990509	6.49822	0.138379								6.51382	1.03361								6.51376	1.2277								6.51202	1.59064								6.51224	0.884477	6.50976	0.212458								6.51452
6.52163	0.988481	6.5065	0.140883								6.52212	1.01236								6.52206	1.2106								6.52032	1.54836								6.52053	0.878105	6.51805	0.208607								6.52282
6.52993	0.994853	6.51479	0.142453								6.53042	0.994236								6.53036	1.20274								6.52862	1.49243								6.52883	0.87491	6.52635	0.212764								6.53112
6.53822	0.984402	6.52308	0.142019								6.53872	0.989767								6.53866	1.16886								6.53691	1.43811								6.53713	0.862054	6.53464	0.22289								6.53942
6.54652	0.973215	6.53136	0.144045								6.54702	0.961984								6.54696	1.14671								6.54521	1.39707								6.54543	0.876743	6.54294	0.230806								6.54772
6.55482	0.969111	6.53965	0.144853								6.55532	0.962714								6.55526	1.12255								6.55351	1.36555								6.55373	0.865609	6.55124	0.239833								6.55602
6.56312	0.975987	6.54794	0.140414								6.56362	0.947394								6.56356	1.07309								6.56181	1.32319								6.56202	0.854692	6.55953	0.254873								6.56432
6.57142	0.970493	6.55623	0.147847								6.57192	0.965229								6.57186	1.06635								6.5701	1.27857								6.57032	0.862252	6.56783	0.271516								6.57262
6.57972	0.956399	6.56451	0.149766								6.58022	0.939799								6.58016	1.04895								6.5784	1.25404								6.57862	0.866933	6.57612	0.282945								6.58092
6.58802	0.97714	6.5728	0.147873								6.58852	0.92633								6.58846	1.035								6.5867	1.22469								6.58692	0.856874	6.58442	0.308314								6.58922
6.59632	0.964631	6.58109	0.149098								6.59682	0.930761								6.59676	1.00499								6.595	1.17996								6.59521	0.847458	6.59272	0.336046								6.59751
6.60461	0.962997	6.58937	0.147793								6.60512	0.934137								6.60506	0.971861								6.6033	1.15462								6.60351	0.853176	6.60101	0.359925								6.60581
6.61291	0.943125	6.59766	0.149332								6.61341	0.924917								6.61336	0.947313								6.61159	1.14106								6.61181	0.841623	6.60931	0.384525								6.61411
6.62121	0.94909	6.60595	0.15479								6.62172	0.902515								6.62165	0.933147								6.61989	1.12277								6.62011	0.836629	6.6176	0.405911								6.62242
6.62951	0.950965	6.61423	0.149501								6.63001	0.890641								6.62995	0.914348								6.62819	1.10401								6.62841	0.844484	6.6259	0.425938								6.63071
6.63781	0.939882	6.62252	0.151565								6.63831	0.905052								6.63825	0.921364								6.63649	1.08065								6.63671	0.840578	6.6342	0.443557								6.63901
6.64611	0.927146	6.63081	0.155361								6.64661	0.889211								6.64655	0.908312								6.64478	1.06484								6.645	0.832901	6.64249	0.455027								6.64731
6.65441	0.936293	6.6391	0.151767								6.65491	0.889458								6.65485	0.897777								6.65308	1.05679								6.6533	0.825323	6.65079	0.465891								6.65561
6.66271	0.919861	6.64738	0.149965								6.66321	0.866701								6.66315	0.887045								6.66138	1.03643								6.6616	0.826048	6.65908	0.469489								6.66391
6.67101	0.919894	6.65567	0.152643								6.67151	0.859326								6.67145	0.869561								6.66968	1.02824								6.6699	0.830779	6.66738	0.466498								6.67221
6.67931	0.927112	6.66396	0.15544								6.67981	0.860054								6.67975	0.853083								6.67798	1.01968								6.67819	0.820484	6.67568	0.458239								6.68051
6.6876	0.940061	6.67224	0.155115								6.68811	0.858806								6.68805	0.85443								6.68627	1.00656								6.68649	0.808189	6.68397	0.449848								6.68881
6.6959	0.941422	6.68053	0.154332								6.69641	0.858509								6.69635	0.854683								6.69457	0.990265								6.69479	0.810882	6.69227	0.433858								6.69711
6.7042	0.919428	6.68882	0.157658								6.70471	0.867064								6.70465	0.860778								6.70287	0.986694								6.70309	0.826924	6.70057	0.419094								6.70541
6.7125	0.907151	6.6971	0.152123								6.71301	0.84066								6.71295	0.827647								6.71117	0.983601								6.71139	0.83504	6.70886	0.401084								6.71371
6.7208	0.911659	6.70539	0.15125								6.72131	0.841022								6.72125	0.818834								6.71946	0.969162								6.71968	0.824613	6.71716	0.386301								6.72201
6.7291	0.9194	6.71368	0.150281								6.72961	0.841771								6.72955	0.819293								6.72776	0.963962								6.72798	0.814356	6.72545	0.370819								6.73031
6.7374	0.91337	6.72196	0.148869								6.73791	0.834491								6.73785	0.818705								6.73606	0.976497								6.73628	0.814089	6.73375	0.355183								6.73861
6.7457	0.921399	6.73025	0.151367								6.74621	0.844913								6.74614	0.810962								6.74436	0.974659								6.74458	0.822352	6.74205	0.337463								6.74691
6.75399	0.919644	6.73854	0.15521								6.7545	0.850153								6.75444	0.813899								6.75266	0.971996								6.75288	0.822562	6.75034	0.320907								6.75521
6.76229	0.911269	6.74683	0.155307								6.76281	0.851866								6.76274	0.823026								6.76096	0.952915								6.76117	0.810431	6.75864	0.309008								6.76351
6.77059	0.908623	6.75511	0.154936								6.7711	0.855286								6.77104	0.818089								6.76925	0.940398								6.76947	0.799468	6.76693	0.301441								6.77181
6.77889	0.914497	6.7634	0.151802								6.7794	0.850432								6.77934	0.841017								6.77755	0.957812								6.77777	0.808124	6.77523	0.286258								6.78011
6.78719	0.917058	6.77169	0.153033								6.7877	0.833546								6.78764	0.804549								6.78585	0.961958								6.78607	0.822774	6.78353	0.278715								6.78841
6.79549	0.932268	6.77997	0.152062								6.796	0.844455								6.79594	0.816733								6.79415	0.970505								6.79436	0.825735	6.79182	0.271154								6.79671
6.80379	0.929028	6.78826	0.151699								6.8043	0.834121								6.80424	0.811757								6.80244	0.969181								6.80266	0.822183	6.80012	0.260011								6.80501
6.81209	0.91637	6.79655	0.153087								6.8126	0.830897								6.81254	0.828603								6.81074	0.966562								6.81096	0.821657	6.80841	0.250975								6.81331
6.82039	0.920348	6.80483	0.152039								6.8209	0.834044								6.82084	0.828526								6.81904	0.957502								6.81926	0.819924	6.81671	0.246261								6.82161
6.82869	0.91106	6.81312	0.152326								6.8292	0.847926								6.82914	0.820529								6.82734	0.947346								6.82756	0.812056	6.82501	0.245171								6.82991
6.83698	0.908604	6.82141	0.154358								6.8375	0.829648								6.83744	0.810583								6.83563	0.951295								6.83585	0.815997	6.8333	0.242522								6.83821
6.84528	0.903805	6.8297	0.154026								6.8458	0.817502								6.84574	0.810885								6.84393	0.95901								6.84415	0.811801	6.8416	0.236908								6.84651
6.85358	0.899283	6.83798	0.154677								6.8541	0.839922								6.85404	0.803195								6.85223	0.954547								6.85245	0.794322	6.8499	0.233565								6.85481
6.86188	0.889669	6.84627	0.15408								6.8624	0.834184								6.86234	0.774466								6.86053	0.950617								6.86075	0.791841	6.85819	0.232535								6.86311
6.87018	0.893167	6.85456	0.153435								6.8707	0.84365								6.87064	0.816698								6.86883	0.940888								6.86905	0.799042	6.86649	0.231619								6.87141
6.87848	0.903577	6.86284	0.150559								6.879	0.840524								6.87893	0.803792								6.87713	0.942698								6.87735	0.794704	6.87478	0.228771								6.87971
6.88678	0.882756	6.87113	0.152215								6.8873	0.84846								6.88723	0.820879								6.88542	0.943204								6.88564	0.786031	6.88308	0.226873								6.88801
6.89508	0.895074	6.87942	0.154411								6.8956	0.826085								6.89553	0.79039								6.89372	0.939647								6.89394	0.781649	6.89138	0.223033								6.89631
6.90337	0.885274	6.8877	0.15309								6.9039	0.8113								6.90383	0.79677								6.90202	0.949834								6.90224	0.78831	6.89967	0.219542								6.90461
6.91167	0.895794	6.89599	0.152421								6.91219	0.820238								6.91213	0.785985								6.91032	0.955281								6.91054	0.805188	6.90797	0.221544								6.91291
6.91997	0.890989	6.90428	0.154665								6.92049	0.816188								6.92043	0.792216								6.91861	0.942592								6.91883	0.800903	6.91626	0.224755								6.92121
6.92827	0.902735	6.91256	0.15672								6.92879	0.82557								6.92873	0.802092								6.92691	0.939991								6.92713	0.785739	6.92456	0.227813								6.92951
6.93657	0.901015	6.92085	0.151506								6.93709	0.814909								6.93703	0.803292								6.93521	0.932383								6.93543	0.783441	6.93285	0.226819								6.93781
6.94487	0.897667	6.92914	0.148756								6.94539	0.813112								6.94533	0.807964								6.94351	0.939359								6.94373	0.793264	6.94115	0.229297								6.94611
6.95317	0.879921	6.93743	0.15043								6.95369	0.814209								6.95363	0.78852								6.95181	0.950779								6.95203	0.797622	6.94945	0.227803								6.95441
6.96147	0.880319	6.94571	0.153342								6.96199	0.80355								6.96193	0.80557								6.9601	0.957531								6.96032	0.784562	6.95774	0.227163								6.96271
6.96977	0.876387	6.954	0.156385								6.97029	0.819389								6.97023	0.786371								6.9684	0.960275								6.96862	0.78342	6.96604	0.229204								6.97101
6.97806	0.872243	6.96229	0.156835								6.97859	0.820046								6.97853	0.789814								6.9767	0.95185								6.97692	0.796058	6.97433	0.227728								6.97931
6.98636	0.871808	6.97057	0.154829								6.98689	0.818139								6.98683	0.788928								6.985	0.948522								6.98522	0.791631	6.98263	0.22796								6.98761
6.99466	0.880853	6.97886	0.156963								6.99519	0.81888								6.99513	0.770734								6.99329	0.95551								6.99352	0.774239	6.99093	0.226177								6.9959
7.00296	0.889753	6.98715	0.159598								7.00349	0.820046								7.00343	0.780383								7.00159	0.966561								7.00181	0.757883	6.99922	0.224667								7.0042
7.01126	0.888675	6.99543	0.157042								7.01179	0.804725								7.01172	0.791989								7.00989	0.958186								7.01011	0.763774	7.00752	0.228455								7.0125
7.01956	0.879724	7.00372	0.158148								7.02009	0.812593								7.02002	0.791582								7.01819	0.958481								7.01841	0.76831	7.01582	0.229043								7.0208
7.02786	0.867019	7.01201	0.162686								7.02839	0.815508								7.02832	0.794398								7.02649	0.956162								7.02671	0.781329	7.02411	0.227457								7.0291
7.03616	0.87482	7.02029	0.161406								7.03669	0.832915								7.03662	0.799987								7.03478	0.952608								7.035	0.796254	7.03241	0.231834								7.0374
7.04446	0.882479	7.02858	0.158774								7.04499	0.82592								7.04492	0.788596								7.04308	0.952874								7.0433	0.790264	7.0407	0.230404								7.0457
7.05276	0.867047	7.03687	0.159009								7.05328	0.822795								7.05322	0.790715								7.05138	0.930179								7.0516	0.779063	7.049	0.228453								7.054
7.06105	0.872393	7.04516	0.157052								7.06158	0.824147								7.06152	0.807415								7.05968	0.921395								7.0599	0.770967	7.0573	0.230066								7.0623
7.06935	0.871641	7.05344	0.156991								7.06988	0.831922								7.06982	0.784091								7.06797	0.953228								7.0682	0.770831	7.06559	0.23071								7.0706
7.07765	0.885329	7.06173	0.161039								7.07818	0.836752								7.07812	0.787017								7.07627	0.948772								7.0765	0.7927	7.07389	0.231424								7.0789
7.08595	0.874314	7.07002	0.159469								7.08648	0.842098								7.08642	0.779863								7.08457	0.963789								7.08479	0.781619	7.08218	0.229825								7.0872
7.09425	0.892415	7.0783	0.15357								7.09478	0.818479								7.09472	0.798576								7.09287	0.954882								7.09309	0.771406	7.09048	0.230282								7.0955
7.10255	0.881646	7.08659	0.155204								7.10308	0.822535								7.10302	0.772089								7.10117	0.952661								7.10139	0.769877	7.09878	0.231678								7.1038
7.11085	0.847897	7.09488	0.158526								7.11138	0.816403								7.11132	0.788688								7.10947	0.951634								7.10969	0.773918	7.10707	0.234654								7.1121
7.11915	0.856523	7.10316	0.15645								7.11968	0.812092								7.11962	0.788948								7.11776	0.94676								7.11798	0.76426	7.11537	0.237526								7.1204
7.12745	0.868442	7.11145	0.154442								7.12798	0.825821								7.12791	0.779046								7.12606	0.954709								7.12628	0.757931	7.12366	0.236186								7.1287
7.13575	0.871352	7.11974	0.153452								7.13628	0.825207								7.13621	0.770227								7.13436	0.954753								7.13458	0.764245	7.13196	0.23749								7.137
7.14404	0.876564	7.12803	0.154485								7.14458	0.830857								7.14451	0.788933								7.14266	0.94682								7.14288	0.767355	7.14026	0.237703								7.1453
7.15234	0.880128	7.13631	0.1586								7.15288	0.812941								7.15281	0.788598								7.15095	0.942955								7.15118	0.74677	7.14855	0.239151								7.1536
7.16064	0.865743	7.1446	0.159317								7.16118	0.807779								7.16111	0.77329								7.15925	0.950718								7.15947	0.767316	7.15685	0.245352								7.1619
7.16894	0.891319	7.15289	0.153798								7.16948	0.783478								7.16941	0.783542								7.16755	0.946059								7.16777	0.771454	7.16514	0.250517								7.1702
7.17724	0.869313	7.16117	0.152655								7.17778	0.811805								7.17771	0.798281								7.17585	0.956146								7.17607	0.756767	7.17344	0.25551								7.1785
7.18554	0.878133	7.16946	0.154039								7.18608	0.806412								7.18601	0.795239								7.18415	0.955145								7.18437	0.752115	7.18174	0.26403								7.1868
7.19384	0.870853	7.17775	0.153771								7.19438	0.822118								7.19431	0.79072								7.19244	0.947775								7.19267	0.753869	7.19003	0.27414								7.1951
7.20214	0.865868	7.18603	0.152235								7.20268	0.802941								7.20261	0.781108								7.20074	0.945154								7.20096	0.765005	7.19833	0.280125								7.2034
7.21043	0.864733	7.19432	0.148961								7.21098	0.809059								7.21091	0.781205								7.20904	0.940491								7.20926	0.766448	7.20662	0.280326								7.2117
7.21873	0.864772	7.20261	0.148644								7.21927	0.820886								7.21921	0.776768								7.21734	0.942087								7.21756	0.750818	7.21492	0.280288								7.22
7.22703	0.866581	7.21089	0.152096								7.22757	0.829385								7.22751	0.751513								7.22563	0.930969								7.22586	0.741676	7.22322	0.283396								7.2283
7.23533	0.859992	7.21918	0.152422								7.23587	0.822626								7.23581	0.76125								7.23393	0.944839								7.23416	0.739133	7.23151	0.282894								7.2366
7.24363	0.832116	7.22747	0.14827								7.24417	0.808115								7.24411	0.769187								7.24223	0.945126								7.24245	0.749777	7.23981	0.280433								7.2449
7.25193	0.841863	7.23576	0.149219								7.25247	0.812704								7.25241	0.764914								7.25053	0.924986								7.25075	0.746985	7.2481	0.277245								7.2532
7.26023	0.837276	7.24404	0.153227								7.26077	0.79881								7.2607	0.773564								7.25883	0.921947								7.25905	0.736963	7.2564	0.275468								7.2615
7.26853	0.846262	7.25233	0.150555								7.26907	0.806447								7.269	0.769364								7.26712	0.928996								7.26735	0.735122	7.2647	0.276822								7.2698
7.27682	0.858032	7.26062	0.148873								7.27737	0.808738								7.2773	0.763474								7.27542	0.935661								7.27564	0.732498	7.27299	0.272953								7.2781
7.28512	0.858484	7.2689	0.14642								7.28567	0.797012								7.2856	0.757103								7.28372	0.942583								7.28394	0.731141	7.28129	0.268246								7.2864
7.29342	0.856666	7.27719	0.148082								7.29397	0.792947								7.2939	0.75796								7.29202	0.924621								7.29224	0.731063	7.28959	0.263432								7.2947
7.30172	0.859515	7.28548	0.151829								7.30227	0.805041								7.3022	0.760378								7.30032	0.931725								7.30054	0.735949	7.29788	0.262333								7.303
7.31002	0.84021	7.29376	0.154047								7.31057	0.810546								7.3105	0.761047								7.30861	0.926807								7.30884	0.74233	7.30618	0.261991								7.3113
7.31832	0.839204	7.30205	0.152124								7.31887	0.806144								7.3188	0.777442								7.31691	0.921767								7.31713	0.762588	7.31447	0.260873								7.3196
7.32662	0.82728	7.31034	0.154596								7.32717	0.813007								7.3271	0.761374								7.32521	0.932898								7.32543	0.760476	7.32277	0.257606								7.3279
7.33492	0.831594	7.31862	0.155961								7.33547	0.809774								7.3354	0.76659								7.33351	0.933398								7.33373	0.74212	7.33107	0.256062								7.3362
7.34322	0.840968	7.32691	0.154531								7.34377	0.793376								7.3437	0.758223								7.3418	0.927855								7.34203	0.764692	7.33936	0.254825								7.3445
7.35152	0.835394	7.3352	0.155476								7.35206	0.799355								7.352	0.754465								7.3501	0.913748								7.35033	0.755938	7.34766	0.253414								7.3528
7.35981	0.828563	7.34349	0.153126								7.36036	0.808549								7.3603	0.752583								7.3584	0.917399								7.35862	0.742659	7.35595	0.247817								7.3611
7.36811	0.829327	7.35177	0.147555								7.36866	0.810123								7.3686	0.744812								7.3667	0.908347								7.36692	0.743882	7.36425	0.24736								7.3694
7.37641	0.850815	7.36006	0.147658								7.37696	0.818975								7.3769	0.746975								7.375	0.918727								7.37522	0.721043	7.37255	0.2495								7.3777
7.38471	0.826139	7.36835	0.149595								7.38526	0.819207								7.3852	0.768104								7.38329	0.914695								7.38352	0.734808	7.38084	0.248813								7.386
7.39301	0.829468	7.37663	0.151668								7.39356	0.813208								7.39349	0.756249								7.39159	0.92875								7.39182	0.731179	7.38914	0.245304								7.3943
7.40131	0.846883	7.38492	0.152667								7.40186	0.814807								7.40179	0.747748								7.39989	0.922152								7.40011	0.718239	7.39743	0.245996								7.4026
7.40961	0.851206	7.39321	0.150327								7.41016	0.801205								7.41009	0.735416								7.40819	0.909118								7.40841	0.733464	7.40573	0.246154								7.4109
7.41791	0.841335	7.40149	0.148767								7.41846	0.799161								7.41839	0.732247								7.41648	0.908405								7.41671	0.72941	7.41403	0.24109								7.4192
7.42621	0.830914	7.40978	0.148557								7.42676	0.793298								7.42669	0.738086								7.42478	0.907406								7.42501	0.738904	7.42232	0.241368								7.42749
7.4345	0.830348	7.41807	0.149739								7.43506	0.788857								7.43499	0.731388								7.43308	0.90061								7.4333	0.721279	7.43062	0.244718								7.43579
7.4428	0.836963	7.42636	0.149113								7.44336	0.798513								7.44329	0.724947								7.44138	0.91566								7.4416	0.727227	7.43891	0.24381								7.44409
7.4511	0.828428	7.43464	0.149916								7.45166	0.787435								7.45159	0.730992								7.44968	0.911136								7.4499	0.71633	7.44721	0.241797								7.45239
7.4594	0.816518	7.44293	0.150569								7.45996	0.769772								7.45989	0.744844								7.45797	0.903708								7.4582	0.706508	7.45551	0.242176								7.46069
7.4677	0.824565	7.45122	0.148938								7.46826	0.785084								7.46819	0.732963								7.46627	0.901642								7.4665	0.718152	7.4638	0.241008								7.46899
7.476	0.822983	7.4595	0.150276								7.47656	0.808749								7.47649	0.729327								7.47457	0.900461								7.4748	0.71929	7.4721	0.243556								7.47729
7.4843	0.806712	7.46779	0.151313								7.48486	0.797453								7.48479	0.737133								7.48287	0.893578								7.48309	0.712352	7.48039	0.242059								7.48559
7.4926	0.814767	7.47608	0.155556								7.49315	0.780518								7.49309	0.742757								7.49117	0.89175								7.49139	0.70718	7.48869	0.239588								7.49389
7.50089	0.818099	7.48436	0.15237								7.50145	0.785192								7.50139	0.745108								7.49946	0.904187								7.49969	0.718327	7.49699	0.240183								7.50219
7.50919	0.821164	7.49265	0.151949								7.50975	0.786186								7.50969	0.738584								7.50776	0.916974								7.50799	0.71355	7.50528	0.241558								7.51049
7.51749	0.817163	7.50094	0.151224								7.51805	0.772346								7.51798	0.716239								7.51606	0.901433								7.51628	0.699049	7.51358	0.243976								7.51879
7.52579	0.823821	7.50922	0.149878								7.52635	0.768465								7.52628	0.721613								7.52436	0.870409								7.52458	0.702994	7.52187	0.240854								7.52709
7.53409	0.81937	7.51751	0.146919								7.53465	0.76864								7.53458	0.735069								7.53266	0.883697								7.53288	0.70964	7.53017	0.24046								7.53539
7.54239	0.823571	7.5258	0.146954								7.54295	0.789325								7.54288	0.728538								7.54095	0.899772								7.54118	0.707532	7.53847	0.239941								7.54369
7.55069	0.80534	7.53409	0.150485								7.55125	0.775704								7.55118	0.717198								7.54925	0.887387								7.54948	0.709212	7.54676	0.240027								7.55199
7.55899	0.803707	7.54237	0.153959								7.55955	0.76783								7.55948	0.723797								7.55755	0.895477								7.55777	0.711439	7.55506	0.241757								7.56029
7.56729	0.814014	7.55066	0.151389								7.56785	0.757882								7.56778	0.733111								7.56585	0.902625								7.56607	0.695422	7.56335	0.241971								7.56859
7.57559	0.811439	7.55895	0.15104								7.57615	0.758456								7.57608	0.718094								7.57414	0.881258								7.57437	0.711827	7.57165	0.243099								7.57689
7.58389	0.797069	7.56723	0.152026								7.58445	0.763349								7.58438	0.726497								7.58244	0.879566								7.58267	0.715506	7.57995	0.240349								7.58519
7.59218	0.802787	7.57552	0.149577								7.59275	0.765033								7.59268	0.715705								7.59074	0.862886								7.59096	0.71559	7.58824	0.238318								7.59349
7.60048	0.815239	7.58381	0.147447								7.60105	0.767863								7.60098	0.710616								7.59904	0.880229								7.59926	0.706479	7.59654	0.234016								7.60179
7.60878	0.818251	7.59209	0.149949								7.60935	0.778994								7.60928	0.716015								7.60734	0.892689								7.60756	0.702351	7.60484	0.236915								7.61009
7.61708	0.821729	7.60038	0.149435								7.61765	0.772318								7.61758	0.718078								7.61563	0.8893								7.61586	0.69242	7.61313	0.238678								7.61839
7.62538	0.798956	7.60867	0.153358								7.62595	0.750021								7.62588	0.711148								7.62393	0.884452								7.62416	0.69034	7.62143	0.234635								7.62669
7.63368	0.793902	7.61695	0.153694								7.63425	0.751725								7.63417	0.708862								7.63223	0.880443								7.63245	0.691103	7.62972	0.233384								7.63499
7.64198	0.81161	7.62524	0.149139								7.64255	0.755581								7.64247	0.716004								7.64053	0.875518								7.64075	0.691955	7.63802	0.2391								7.64329
7.65028	0.814577	7.63353	0.150683								7.65085	0.756033								7.65077	0.718321								7.64883	0.885599								7.64905	0.697979	7.64632	0.234422								7.65159
7.65857	0.813241	7.64182	0.148084								7.65914	0.763419								7.65907	0.716826								7.65712	0.901809								7.65735	0.713697	7.65461	0.235639								7.65989
7.66687	0.823023	7.6501	0.147277								7.66744	0.772393								7.66737	0.721246								7.66542	0.885703								7.66565	0.692414	7.66291	0.236517								7.66819
7.67517	0.812318	7.65839	0.154196								7.67574	0.766904								7.67567	0.720395								7.67372	0.856988								7.67394	0.693791	7.6712	0.236045								7.67649
7.68347	0.802923	7.66668	0.149616								7.68404	0.760842								7.68397	0.719597								7.68202	0.876819								7.68224	0.682721	7.6795	0.241356								7.68479
7.69177	0.819818	7.67496	0.15175								7.69234	0.767765								7.69227	0.723485								7.69031	0.879835								7.69054	0.683895	7.6878	0.237267								7.69309
7.70007	0.816769	7.68325	0.151973								7.70064	0.759787								7.70057	0.72362								7.69861	0.888649								7.69884	0.688597	7.69609	0.234717								7.70139
7.70837	0.790365	7.69154	0.150735								7.70894	0.759606								7.70887	0.716456								7.70691	0.879506								7.70714	0.686624	7.70439	0.237064								7.70969
7.71667	0.796372	7.69983	0.151682								7.71724	0.765654								7.71717	0.710074								7.71521	0.883948								7.71543	0.682705	7.71268	0.231327								7.71799
7.72497	0.787043	7.70811	0.152601								7.72554	0.763428								7.72547	0.709647								7.72351	0.875016								7.72373	0.685688	7.72098	0.233413								7.72629
7.73326	0.803499	7.7164	0.148588								7.73384	0.74794								7.73377	0.710478								7.7318	0.862719								7.73203	0.683437	7.72928	0.233766								7.73459
7.74156	0.812588	7.72469	0.146758								7.74214	0.747675								7.74207	0.708241								7.7401	0.87759								7.74033	0.68732	7.73757	0.232943								7.74289
7.74986	0.80973	7.73297	0.151903								7.75044	0.764151								7.75037	0.694733								7.7484	0.884058								7.74862	0.696365	7.74587	0.235195								7.75119
7.75816	0.794859	7.74126	0.152905								7.75874	0.769981								7.75867	0.684689								7.7567	0.884618								7.75692	0.676712	7.75417	0.235627								7.75949
7.76646	0.796618	7.74955	0.158177								7.76704	0.765687								7.76696	0.687844								7.765	0.869621								7.76522	0.690409	7.76246	0.23104								7.76779
7.77476	0.792214	7.75783	0.157579								7.77534	0.764346								7.77526	0.704345								7.77329	0.885429								7.77352	0.683488	7.77076	0.22728								7.77609
7.78306	0.806454	7.76612	0.158741								7.78364	0.770531								7.78356	0.700952								7.78159	0.880179								7.78182	0.675378	7.77905	0.22609								7.78439
7.79136	0.818198	7.77441	0.157264								7.79193	0.767603								7.79186	0.694459								7.78989	0.879047								7.79012	0.687748	7.78735	0.225467								7.79269
7.79965	0.805079	7.7827	0.161254								7.80023	0.760419								7.80016	0.707259								7.79819	0.86825								7.79841	0.690206	7.79565	0.22855								7.80098
7.80795	0.794552	7.79098	0.167307								7.80853	0.754529								7.80846	0.716239								7.80648	0.888418								7.80671	0.694557	7.80394	0.232195								7.80929
7.81625	0.791712	7.79927	0.170547								7.81683	0.750046								7.81676	0.697878								7.81478	0.879465								7.81501	0.683974	7.81224	0.231407								7.81759
7.82455	0.799391	7.80756	0.170831								7.82513	0.7608								7.82506	0.678081								7.82308	0.888332								7.82331	0.673213	7.82053	0.23072								7.82589
7.83285	0.790374	7.81584	0.17363								7.83343	0.763294								7.83336	0.68606								7.83138	0.881487								7.8316	0.67181	7.82883	0.235488								7.83418
7.84115	0.786663	7.82413	0.171686								7.84173	0.755005								7.84166	0.698921								7.83968	0.877963								7.8399	0.66811	7.83713	0.227777								7.84248
7.84945	0.796746	7.83242	0.175775								7.85003	0.769416								7.84996	0.71313								7.84797	0.882148								7.8482	0.670545	7.84542	0.228687								7.85078
7.85775	0.797008	7.8407	0.180841								7.85833	0.772088								7.85826	0.709898								7.85627	0.887192								7.8565	0.67746	7.85372	0.233843								7.85908
7.86605	0.786289	7.84899	0.181645								7.86663	0.770175								7.86656	0.703445								7.86457	0.879463								7.8648	0.675283	7.86201	0.234113								7.86738
7.87434	0.782428	7.85728	0.178984								7.87493	0.768647								7.87486	0.707391								7.87287	0.885892								7.87309	0.686462	7.87031	0.229439								7.87568
7.88264	0.787743	7.86557	0.175709								7.88323	0.761577								7.88316	0.699704								7.88117	0.881886								7.88139	0.670459	7.87861	0.23045								7.88398
7.89094	0.792179	7.87385	0.176086								7.89153	0.76183								7.89146	0.698943								7.88946	0.885767								7.88969	0.662984	7.8869	0.228123								7.89228
7.89924	0.787822	7.88214	0.173839								7.89983	0.756969								7.89975	0.691453								7.89776	0.892615								7.89799	0.662411	7.8952	0.222698								7.90058
7.90754	0.791077	7.89042	0.1782								7.90813	0.755073								7.90805	0.683008								7.90606	0.901848								7.90629	0.670053	7.9035	0.227605								7.90888
7.91584	0.804651	7.89871	0.17807								7.91643	0.757564								7.91635	0.697888								7.91436	0.878981								7.91458	0.682318	7.91179	0.220868								7.91718
7.92414	0.817906	7.907	0.169407								7.92473	0.751964								7.92465	0.698243								7.92265	0.877838								7.92288	0.686861	7.92009	0.227938								7.92548
7.93244	0.810989	7.91529	0.16911								7.93302	0.753652								7.93295	0.697378								7.93095	0.887186								7.93118	0.670536	7.92838	0.227633								7.93378
7.94074	0.819255	7.92357	0.174704								7.94132	0.770033								7.94125	0.702248								7.93925	0.891819								7.93948	0.665698	7.93668	0.226935								7.94208
7.94904	0.821042	7.93186	0.169178								7.94962	0.770386								7.94955	0.705854								7.94755	0.879901								7.94778	0.66289	7.94498	0.226729								7.95038
7.95733	0.807597	7.94015	0.166196								7.95792	0.76366								7.95785	0.706054								7.95585	0.883392								7.95607	0.66714	7.95327	0.222372								7.95868
7.96563	0.803156	7.94843	0.169736								7.96622	0.756632								7.96615	0.699442								7.96414	0.871388								7.96437	0.666722	7.96157	0.22362								7.96698
7.97393	0.797747	7.95672	0.169542								7.97452	0.746732								7.97445	0.704277								7.97244	0.879471								7.97267	0.668898	7.96986	0.225226								7.97528
7.98223	0.799382	7.96501	0.167388								7.98282	0.748601								7.98275	0.702019								7.98074	0.876003								7.98097	0.681953	7.97816	0.222653								7.98358
7.99053	0.795551	7.9733	0.166988								7.99112	0.758051								7.99105	0.693337								7.98904	0.88643								7.98926	0.675156	7.98646	0.22913								7.99188
7.99883	0.794088	7.98158	0.161301								7.99942	0.757457								7.99935	0.691929								7.99733	0.89337								7.99756	0.669013	7.99475	0.228361								8.00018
8.00713	0.792172	7.98987	0.164181								8.00772	0.761766								8.00765	0.692628								8.00563	0.891903								8.00586	0.670052	8.00305	0.23294								8.00848
8.01543	0.785486	7.99816	0.164508								8.01602	0.760787								8.01595	0.702102								8.01393	0.877237								8.01416	0.667349	8.01134	0.22814								8.01678
8.02373	0.78124	8.00644	0.164961								8.02432	0.759384								8.02425	0.704731								8.02223	0.871794								8.02246	0.661562	8.01964	0.232133								8.02508
8.03202	0.782316	8.01473	0.163676								8.03262	0.767084								8.03254	0.695491								8.03053	0.870535								8.03075	0.667125	8.02793	0.229103								8.03338
8.04032	0.783428	8.02302	0.16526								8.04092	0.775818								8.04084	0.69154								8.03882	0.876543								8.03905	0.683907	8.03623	0.226713								8.04168
8.04862	0.780774	8.0313	0.166184								8.04922	0.774523								8.04914	0.692067								8.04712	0.87203								8.04735	0.670918	8.04453	0.232057								8.04998
8.05692	0.782558	8.03959	0.169719								8.05752	0.759217								8.05744	0.692724								8.05542	0.871844								8.05565	0.659924	8.05282	0.230424								8.05828
8.06522	0.771159	8.04788	0.163266								8.06582	0.759519								8.06574	0.684035								8.06372	0.878448								8.06395	0.660285	8.06112	0.232625								8.06658
8.07352	0.777821	8.05616	0.169341								8.07412	0.755945								8.07404	0.686016								8.07202	0.869974								8.07225	0.672984	8.06942	0.227296								8.07488
8.08182	0.796682	8.06445	0.162682								8.08242	0.742954								8.08234	0.702536								8.08031	0.871728								8.08054	0.676668	8.07771	0.228671								8.08318
8.09012	0.790733	8.07274	0.166194								8.09071	0.755686								8.09064	0.705856								8.08861	0.873006								8.08884	0.66427	8.08601	0.229811								8.09148
8.09841	0.792978	8.08103	0.167045								8.09901	0.774285								8.09894	0.703678								8.09691	0.868895								8.09714	0.672612	8.0943	0.226116								8.09978
8.10671	0.803495	8.08931	0.165848								8.10731	0.765673								8.10724	0.691585								8.10521	0.86943								8.10544	0.676202	8.1026	0.23498								8.10808
8.11501	0.795201	8.0976	0.166143								8.11561	0.755563								8.11554	0.687669								8.1135	0.869453								8.11373	0.682422	8.1109	0.23469								8.11638
8.12331	0.781893	8.10589	0.169049								8.12391	0.758138								8.12384	0.686494								8.1218	0.867324								8.12203	0.683692	8.11919	0.230915								8.12468
8.13161	0.785666	8.11417	0.166966								8.13221	0.749726								8.13214	0.6934								8.1301	0.882867								8.13033	0.665185	8.12749	0.236332								8.13298
8.13991	0.796437	8.12246	0.166645								8.14051	0.743583								8.14044	0.6886								8.1384	0.890049								8.13863	0.656547	8.13578	0.230355								8.14128
8.14821	0.796097	8.13075	0.165157								8.14881	0.736959								8.14874	0.671473								8.1467	0.878008								8.14692	0.662249	8.14408	0.218123								8.14958
8.15651	0.800385	8.13903	0.167016								8.15711	0.723034								8.15704	0.675957								8.15499	0.879172								8.15522	0.668234	8.15238	0.224611								8.15788
8.16481	0.795792	8.14732	0.167735								8.16541	0.739045								8.16533	0.702718								8.16329	0.882506								8.16352	0.67179	8.16067	0.224428								8.16618
8.1731	0.777221	8.15561	0.167477								8.17371	0.752972								8.17363	0.702373								8.17159	0.879302								8.17182	0.662697	8.16897	0.223006								8.17448
8.1814	0.774018	8.1639	0.169195								8.18201	0.749283								8.18193	0.693971								8.17989	0.886991								8.18012	0.660993	8.17726	0.221478								8.18277
8.1897	0.786997	8.17218	0.170686								8.19031	0.747168								8.19023	0.696215								8.18819	0.877086								8.18842	0.6695	8.18556	0.221467								8.19107
8.198	0.790967	8.18047	0.170711								8.19861	0.745553								8.19853	0.688972								8.19648	0.867416								8.19671	0.677568	8.19386	0.221409								8.19937
8.2063	0.783408	8.18876	0.170811								8.20691	0.75457								8.20683	0.687063								8.20478	0.864539								8.20501	0.685135	8.20215	0.218019								8.20768
8.2146	0.789802	8.19704	0.171757								8.21521	0.745303								8.21513	0.691322								8.21308	0.868917								8.21331	0.669588	8.21045	0.21879								8.21598
8.2229	0.792619	8.20533	0.172504								8.22351	0.731936								8.22343	0.68654								8.22138	0.878746								8.22161	0.66592	8.21875	0.21904								8.22428
8.2312	0.79006	8.21362	0.17685								8.2318	0.739378								8.23173	0.689856								8.22968	0.877455								8.2299	0.659447	8.22704	0.220992								8.23257
8.2395	0.795623	8.2219	0.174454								8.2401	0.741394								8.24003	0.694905								8.23797	0.875594								8.2382	0.654175	8.23534	0.220832								8.24087
8.24779	0.792051	8.23019	0.176101								8.2484	0.743207								8.24833	0.700538								8.24627	0.880207								8.2465	0.655198	8.24363	0.218881								8.24917
8.25609	0.787318	8.23848	0.177937								8.2567	0.74301								8.25663	0.695177								8.25457	0.886632								8.2548	0.65529	8.25193	0.222587								8.25747
8.26439	0.780701	8.24676	0.177658								8.265	0.740996								8.26493	0.690713								8.26287	0.886473								8.2631	0.658593	8.26023	0.222112								8.26577
8.27269	0.775924	8.25505	0.179795								8.2733	0.741793								8.27323	0.688333								8.27116	0.882056								8.2714	0.644197	8.26852	0.2121								8.27407
8.28099	0.78182	8.26334	0.183577								8.2816	0.734311								8.28153	0.686252								8.27946	0.892666								8.27969	0.645765	8.27682	0.212685								8.28237
8.28929	0.785436	8.27163	0.188082								8.2899	0.735241								8.28982	0.691852								8.28776	0.905198								8.28799	0.657626	8.28511	0.219537								8.29067
8.29759	0.783189	8.27991	0.191013								8.2982	0.741728								8.29812	0.700494								8.29606	0.899527								8.29629	0.660497	8.29341	0.218558								8.29897
8.30589	0.788686	8.2882	0.199193								8.3065	0.750991								8.30642	0.690873								8.30436	0.889612								8.30459	0.672961	8.30171	0.214037								8.30727
8.31419	0.785317	8.29649	0.210473								8.3148	0.742636								8.31472	0.678617								8.31265	0.891008								8.31288	0.67922	8.31	0.212354								8.31557
8.32249	0.786321	8.30477	0.220589								8.3231	0.747157								8.32302	0.700374								8.32095	0.898195								8.32118	0.663197	8.3183	0.212028								8.32387
8.33079	0.786348	8.31306	0.230415								8.3314	0.738087								8.33132	0.706385								8.32925	0.912676								8.32948	0.66043	8.32659	0.210508								8.33217
8.33909	0.78056	8.32135	0.265534								8.3397	0.73368								8.33962	0.689831								8.33755	0.937697								8.33778	0.668785	8.33489	0.211298								8.34047
8.34738	0.784256	8.32963	0.360814								8.348	0.739977								8.34792	0.690432								8.34585	1.04045								8.34608	0.666924	8.34319	0.207416								8.34877
8.35568	0.783083	8.33792	0.548998								8.3563	0.748914								8.35622	0.687407								8.35414	1.37778								8.35437	0.65542	8.35148	0.2092								8.35707
8.36398	0.791438	8.34621	0.973308								8.3646	0.744767								8.36452	0.693281								8.36244	2.18172								8.36267	0.660886	8.35978	0.208922								8.36537
8.37228	0.789287	8.35449	1.88383								8.3729	0.748889								8.37282	0.717854								8.37074	3.90307								8.37097	0.678543	8.36807	0.209054								8.37367
8.38058	0.767927	8.36278	3.75287								8.38119	0.767551								8.38112	0.771525								8.37904	6.93441								8.37927	0.669945	8.37637	0.210769								8.38197
8.38888	0.774782	8.37107	6.79835								8.3895	0.809186								8.38942	0.928664								8.38734	11.783								8.38757	0.66316	8.38467	0.21607								8.39027
8.39718	0.794166	8.37936	10.7814								8.39779	0.941994								8.39772	1.31397								8.39563	18.3815								8.39586	0.670155	8.39296	0.227896								8.39857
8.40548	0.792392	8.38764	15.2091								8.40609	1.24708								8.40601	2.12995								8.40393	26.0319								8.40416	0.658665	8.40126	0.282117								8.40687
8.41377	0.793316	8.39593	19.875								8.41439	1.91739								8.41431	3.64382								8.41223	33.95								8.41246	0.657743	8.40955	0.643598								8.41517
8.42207	0.791253	8.40422	24.8117								8.42269	3.20215								8.42261	6.25763								8.42053	41.6081								8.42076	0.655455	8.41785	2.21286								8.42347
8.43037	0.803661	8.4125	29.7902								8.43099	5.37363								8.43091	10.1366								8.42882	48.4412								8.42905	0.6775	8.42615	6.13647								8.43177
8.43867	0.819562	8.42079	34.9384								8.43929	8.60728								8.43921	14.9267								8.43712	53.81								8.43735	0.685787	8.43444	12.4474								8.44007
8.44697	0.80379	8.42908	40.3995								8.44759	12.8346								8.44751	20.0123								8.44542	58.0869								8.44565	0.697002	8.44274	19.6956								8.44837
8.45527	0.787486	8.43736	45.8314								8.45589	17.6611								8.45581	25.6107								8.45372	61.2694								8.45395	0.697659	8.45103	26.4604								8.45667
8.46357	0.800165	8.44565	50.7258								8.46419	22.8931								8.46411	31.1405								8.46201	63.0718								8.46225	0.696739	8.45933	33.0674								8.46497
8.47187	0.804842	8.45394	55.3003								8.47249	28.0016								8.47241	35.7871								8.47031	63.8447								8.47054	0.705822	8.46763	39.775								8.47327
8.48016	0.801835	8.46223	59.3669								8.48079	32.3454								8.48071	39.5515								8.47861	63.6995								8.47884	0.69745	8.47592	45.6593								8.48157
8.48846	0.809403	8.47051	62.709								8.48909	35.8673								8.48901	42.376								8.48691	62.7054								8.48714	0.688048	8.48422	50.9267								8.48987
8.49676	0.814897	8.4788	65.2675								8.49739	38.1992								8.49731	44.3151								8.49521	60.9955								8.49544	0.702443	8.49251	55.5946								8.49817
8.50506	0.80402	8.48709	67.0287								8.50569	39.6304								8.50561	45.4246								8.50351	58.7474								8.50374	0.705376	8.50081	59.4328								8.50647
8.51336	0.801965	8.49537	68.1515								8.51399	40.0827								8.51391	45.685								8.5118	55.8206								8.51203	0.703909	8.50911	62.5018								8.51477
8.52166	0.812331	8.50366	68.7058								8.52229	39.7692								8.52221	45.2408								8.5201	52.3902								8.52033	0.700562	8.5174	64.8457								8.52307
8.52996	0.809521	8.51195	68.7548								8.53059	38.8593								8.5305	44.2056								8.5284	48.7869								8.52863	0.697771	8.5257	66.4499								8.53137
8.53826	0.808842	8.52023	68.3152								8.53888	37.3883								8.5388	42.4737								8.5367	45.0961								8.53693	0.702229	8.534	67.3871								8.53967
8.54656	0.816878	8.52852	67.4109								8.54718	35.4409								8.5471	40.3431								8.54499	41.3666								8.54523	0.698784	8.54229	67.6962								8.54797
8.55485	0.815729	8.53681	66.1036								8.55548	33.2236								8.5554	37.9373								8.55329	37.693								8.55352	0.695546	8.55059	67.4296								8.55627
8.56315	0.809114	8.54509	64.4255								8.56378	30.8298								8.5637	35.2975								8.56159	34.2261								8.56182	0.703811	8.55888	66.7172								8.56457
8.57145	0.81069	8.55338	62.416								8.57208	28.394								8.572	32.6818								8.56989	30.9195								8.57012	0.714523	8.56718	65.5858								8.57287
8.57975	0.821679	8.56167	60.0364								8.58038	25.9992								8.5803	29.9658								8.57818	27.9449								8.57842	0.715695	8.57548	64.001								8.58117
8.58805	0.826935	8.56996	57.4636								8.58868	23.6218								8.5886	27.2425								8.58648	25.2606								8.58672	0.71075	8.58377	62.0878								8.58947
8.59635	0.822339	8.57824	54.7377								8.59698	21.4852								8.5969	24.8938								8.59478	22.5859								8.59501	0.708248	8.59207	59.791								8.59777
8.60465	0.825327	8.58653	51.7035								8.60528	19.4545								8.6052	22.5961								8.60308	20.1121								8.60331	0.702138	8.60036	57.243								8.60606
8.61295	0.827927	8.59482	48.555								8.61358	17.4963								8.6135	20.3019								8.61138	17.8757								8.61161	0.689293	8.60866	54.3944								8.61436
8.62125	0.823158	8.6031	45.3465								8.62188	15.7044								8.6218	18.0253								8.61968	15.94								8.61991	0.686279	8.61696	51.3175								8.62266
8.62955	0.820377	8.61139	42.0327								8.63018	14.0674								8.6301	16.0689								8.62797	14.2222								8.6282	0.706413	8.62525	48.1578								8.63096
8.63784	0.819748	8.61968	38.6876								8.63848	12.526								8.6384	14.2182								8.63627	12.5553								8.6365	0.708686	8.63355	44.9604								8.63926
8.64614	0.825194	8.62796	35.4296								8.64678	11.1355								8.6467	12.5561								8.64457	11.1064								8.6448	0.707707	8.64184	41.6367								8.64756
8.65444	0.833065	8.63625	32.2685								8.65508	9.91912								8.655	11.1049								8.65287	9.86936								8.6531	0.724328	8.65014	38.2982								8.65586
8.66274	0.836846	8.64454	29.2187								8.66338	8.81003								8.66329	9.76819								8.66116	8.76519								8.6614	0.726913	8.65844	34.9658								8.66416
8.67104	0.830051	8.65282	26.4131								8.67168	7.90564								8.67159	8.59503								8.66946	7.78203								8.6697	0.719006	8.66673	31.7185								8.67246
8.67934	0.833169	8.66111	23.6094								8.67998	6.93625								8.67989	7.68245								8.67776	6.857								8.67799	0.71828	8.67503	28.7406								8.68076
8.68764	0.846125	8.6694	20.8689								8.68827	6.16636								8.68819	6.70362								8.68606	6.0671								8.68629	0.712509	8.68332	25.6947								8.68906
8.69594	0.846791	8.67769	18.434								8.69657	5.50799								8.69649	5.85054								8.69435	5.355								8.69459	0.713694	8.69162	22.7795								8.69736
8.70424	0.843692	8.68597	16.1349								8.70487	4.87437								8.70479	5.11207								8.70265	4.7049								8.70289	0.718794	8.69992	20.1972								8.70566
8.71253	0.841743	8.69426	14.0669								8.71317	4.3124								8.71309	4.47256								8.71095	4.18292								8.71118	0.717012	8.70821	17.8792								8.71396
8.72083	0.838902	8.70255	12.2446								8.72147	3.84896								8.72139	3.92068								8.71925	3.71981								8.71948	0.728729	8.71651	15.7705								8.72226
8.72913	0.837318	8.71083	10.5483								8.72977	3.40022								8.72969	3.4217								8.72755	3.29651								8.72778	0.734027	8.7248	13.8689								8.73056
8.73743	0.848664	8.71912	9.05049								8.73807	3.00553								8.73799	3.02566								8.73584	2.93791								8.73608	0.736782	8.7331	12.1917								8.73886
8.74573	0.842906	8.72741	7.74712								8.74637	2.70495								8.74629	2.67202								8.74414	2.62681								8.74437	0.734634	8.7414	10.6661								8.74716
8.75403	0.837844	8.73569	6.65175								8.75467	2.42991								8.75459	2.38104								8.75244	2.35557								8.75267	0.740403	8.74969	9.24917								8.75546
8.76233	0.853162	8.74398	5.66218								8.76297	2.19109								8.76289	2.12325								8.76074	2.12642								8.76097	0.743314	8.75799	7.99559								8.76376
8.77063	0.846815	8.75227	4.79495								8.77127	1.99041								8.77119	1.89189								8.76904	1.91578								8.76927	0.744602	8.76628	6.92719								8.77206
8.77892	0.849835	8.76056	4.0543								8.77957	1.80825								8.77949	1.68823								8.77733	1.74044								8.77757	0.744125	8.77458	6.00638								8.78036
8.78722	0.855453	8.76884	3.42024								8.78787	1.65278								8.78779	1.52754								8.78563	1.59163								8.78586	0.741659	8.78288	5.18216								8.78866
8.79552	0.854057	8.77713	2.90039								8.79617	1.52933								8.79608	1.38358								8.79393	1.46169								8.79416	0.746792	8.79117	4.4659								8.79696
8.80382	0.86462	8.78542	2.46061								8.80447	1.40403								8.80438	1.25907								8.80223	1.36056								8.80246	0.74993	8.79947	3.84495								8.80526
8.81212	0.8532	8.7937	2.08124								8.81277	1.31873								8.81268	1.18195								8.81053	1.26905								8.81076	0.753726	8.80777	3.30826								8.81356
8.82042	0.850262	8.80199	1.78478								8.82107	1.22802								8.82098	1.07343								8.81882	1.18029								8.81906	0.767761	8.81606	2.85417								8.82186
8.82872	0.859072	8.81028	1.52461								8.82936	1.15636								8.82928	1.02931								8.82712	1.116								8.82735	0.766323	8.82436	2.46362								8.83016
8.83702	0.853197	8.81856	1.29664								8.83766	1.10702								8.83758	0.977354								8.83542	1.06091								8.83565	0.752623	8.83265	2.12756								8.83846
8.84532	0.85203	8.82685	1.11784								8.84596	1.06894								8.84588	0.915959								8.84372	1.01473								8.84395	0.747298	8.84095	1.84406								8.84676
8.85361	0.85873	8.83514	0.961888								8.85426	1.01457								8.85418	0.876998								8.85201	0.99042								8.85225	0.760108	8.84925	1.60134								8.85506
8.86191	0.86113	8.84343	0.836525								8.86256	0.985								8.86248	0.845162								8.86031	0.96152								8.86055	0.762216	8.85754	1.39906								8.86336
8.87021	0.859057	8.85171	0.732735								8.87086	0.967244								8.87078	0.820468								8.86861	0.930213								8.86884	0.76985	8.86584	1.24049								8.87166
8.87851	0.865255	8.86	0.65144								8.87916	0.929231								8.87908	0.791255								8.87691	0.916234								8.87714	0.76986	8.87413	1.10095								8.87996
8.88681	0.865543	8.86829	0.585446								8.88746	0.895456								8.88738	0.772373								8.88521	0.900423								8.88544	0.771673	8.88243	0.974635								8.88826
8.89511	0.859006	8.87657	0.532107								8.89576	0.886707								8.89568	0.765524								8.8935	0.892335								8.89374	0.769679	8.89073	0.875099								8.89656
8.90341	0.873394	8.88486	0.486792								8.90406	0.872859								8.90398	0.748627								8.9018	0.866744								8.90203	0.773622	8.89902	0.790379								8.90486
8.91171	0.872824	8.89315	0.450915								8.91236	0.844833								8.91227	0.725055								8.9101	0.858065								8.91033	0.784209	8.90732	0.716441								8.91316
8.92001	0.869186	8.90143	0.416876								8.92066	0.854983								8.92057	0.724025								8.9184	0.860413								8.91863	0.793045	8.91561	0.654656								8.92146
8.9283	0.868253	8.90972	0.390078								8.92896	0.842346								8.92887	0.718902								8.9267	0.852177								8.92693	0.792551	8.92391	0.6025								8.92976
8.9366	0.86646	8.91801	0.372717								8.93726	0.836702								8.93717	0.710145								8.93499	0.841285								8.93523	0.786841	8.93221	0.55471								8.93806
8.9449	0.881192	8.92629	0.358216								8.94556	0.816924								8.94547	0.695597								8.94329	0.838861								8.94352	0.791396	8.9405	0.514791								8.94636
8.9532	0.895102	8.93458	0.345857								8.95386	0.826319								8.95377	0.719924								8.95159	0.84039								8.95182	0.783229	8.9488	0.485771								8.95466
8.9615	0.901259	8.94287	0.327402								8.96216	0.831681								8.96207	0.696788								8.95989	0.817809								8.96012	0.790174	8.9571	0.459579								8.96295
8.9698	0.895585	8.95116	0.316686								8.97045	0.798197								8.97037	0.70079								8.96818	0.807827								8.96842	0.796077	8.96539	0.433958								8.97125
8.9781	0.88366	8.95944	0.314898								8.97875	0.802525								8.97867	0.673971								8.97648	0.80518								8.97672	0.784153	8.97369	0.410531								8.97955
8.9864	0.877661	8.96773	0.305667								8.98705	0.798089								8.98697	0.682293								8.98478	0.798531								8.98501	0.778376	8.98198	0.390336								8.98785
8.9947	0.889541	8.97602	0.294968								8.99535	0.80395								8.99527	0.671194								8.99308	0.808446								8.99331	0.791653	8.99028	0.371866								8.99615
9.003	0.887475	8.9843	0.293765								9.00365	0.795838								9.00357	0.67806								9.00138	0.812091								9.00161	0.787737	8.99858	0.358309								9.00446
9.01129	0.899051	8.99259	0.294416								9.01195	0.792726								9.01187	0.679535								9.00967	0.810082								9.00991	0.786952	9.00687	0.347523								9.01275
9.01959	0.904438	9.00088	0.289864								9.02025	0.784591								9.02017	0.653628								9.01797	0.801825								9.01821	0.804174	9.01517	0.33708								9.02105
9.02789	0.916344	9.00916	0.282261								9.02855	0.799155								9.02847	0.661098								9.02627	0.788283								9.02651	0.793071	9.02346	0.327695								9.02935
9.03619	0.9194	9.01745	0.283984								9.03685	0.780877								9.03677	0.664114								9.03457	0.808092								9.0348	0.767802	9.03176	0.321026								9.03765
9.04449	0.896314	9.02574	0.27757								9.04515	0.783379								9.04506	0.66132								9.04287	0.792825								9.0431	0.748074	9.04006	0.314064								9.04595
9.05279	0.887893	9.03402	0.273997								9.05345	0.776093								9.05336	0.663769								9.05116	0.79867								9.0514	0.746876	9.04835	0.304795								9.05425
9.06109	0.889226	9.04231	0.26912								9.06175	0.767823								9.06166	0.643701								9.05946	0.799693								9.0597	0.759304	9.05665	0.297719								9.06255
9.06939	0.907419	9.0506	0.259912								9.07005	0.759304								9.06996	0.66199								9.06776	0.792342								9.06799	0.749531	9.06494	0.290347								9.07085
9.07768	0.912377	9.05889	0.255873								9.07835	0.76996								9.07826	0.650213								9.07606	0.778634								9.07629	0.756101	9.07324	0.283168								9.07915
9.08598	0.906863	9.06717	0.25845								9.08665	0.760026								9.08656	0.652128								9.08435	0.77841								9.08459	0.747351	9.08154	0.278482								9.08745
9.09428	0.905236	9.07546	0.254255								9.09495	0.759647								9.09486	0.657541								9.09265	0.776923								9.09289	0.752963	9.08983	0.272673								9.09575
9.10258	0.897272	9.08375	0.252421								9.10325	0.7511								9.10316	0.646343								9.10095	0.762668								9.10118	0.764725	9.09813	0.265166								9.10405
9.11088	0.919617	9.09203	0.244653								9.11155	0.761392								9.11146	0.635408								9.10925	0.781716								9.10948	0.759257	9.10642	0.262642								9.11235
9.11918	0.920681	9.10032	0.249971								9.11984	0.767831								9.11976	0.658533								9.11755	0.780338								9.11778	0.754445	9.11472	0.259889								9.12065
9.12748	0.913648	9.10861	0.251911								9.12814	0.768854								9.12806	0.630761								9.12584	0.775554								9.12608	0.752351	9.12302	0.256487								9.12895
9.13578	0.923955	9.1169	0.252144								9.13644	0.764624								9.13636	0.638993								9.13414	0.78595								9.13438	0.748616	9.13131	0.255634								9.13725
9.14408	0.936233	9.12518	0.245824								9.14474	0.749835								9.14466	0.632755								9.14244	0.789679								9.14268	0.763094	9.13961	0.252163								9.14555
9.15238	0.917521	9.13347	0.248265								9.15304	0.744667								9.15296	0.630521								9.15074	0.77246								9.15097	0.74653	9.1479	0.247593								9.15385
9.16067	0.93046	9.14176	0.252517								9.16134	0.739436								9.16126	0.627887								9.15904	0.768784								9.15927	0.748892	9.1562	0.246015								9.16215
9.16897	0.938969	9.15004	0.253378								9.16964	0.732601								9.16956	0.628326								9.16733	0.784411								9.16757	0.752666	9.1645	0.243833								9.17045
9.17727	0.942807	9.15833	0.257252								9.17794	0.72462								9.17785	0.622485								9.17563	0.791349								9.17587	0.750851	9.17279	0.241641								9.17875
9.18557	0.946852	9.16662	0.256237								9.18624	0.748577								9.18615	0.628267								9.18393	0.800357								9.18416	0.741135	9.18109	0.240778								9.18705
9.19387	0.940052	9.1749	0.256546								9.19454	0.738027								9.19445	0.619729								9.19223	0.817526								9.19246	0.761747	9.18938	0.23917								9.19535
9.20217	0.96627	9.18319	0.259888								9.20284	0.747542								9.20275	0.632459								9.20052	0.820775								9.20076	0.76272	9.19768	0.238638								9.20365
9.21047	0.969723	9.19148	0.25718								9.21114	0.736354								9.21105	0.638099								9.20882	0.806452								9.20906	0.763188	9.20598	0.239664								9.21195
9.21877	0.973266	9.19976	0.261059								9.21944	0.758159								9.21935	0.636832								9.21712	0.824503								9.21736	0.775576	9.21427	0.238594								9.22025
9.22707	0.987628	9.20805	0.257654								9.22774	0.776167								9.22765	0.649462								9.22542	0.84128								9.22565	0.771503	9.22257	0.236583								9.22855
9.23536	0.980989	9.21634	0.258232								9.23604	0.771549								9.23595	0.648057								9.23372	0.835765								9.23395	0.77548	9.23086	0.231832								9.23685
9.24366	0.998547	9.22462	0.256106								9.24434	0.776145								9.24425	0.645246								9.24201	0.844472								9.24225	0.777695	9.23916	0.23099								9.24515
9.25196	1.00714	9.23291	0.25652								9.25264	0.779234								9.25255	0.66487								9.25031	0.864777								9.25055	0.779645	9.24746	0.228015								9.25345
9.26026	1.00777	9.2412	0.25449								9.26094	0.806159								9.26085	0.680189								9.25861	0.860756								9.25885	0.77528	9.25575	0.224768								9.26175
9.26856	1.02375	9.24949	0.256376								9.26924	0.814466								9.26915	0.699076								9.26691	0.876373								9.26714	0.781943	9.26405	0.226047								9.27005
9.27686	1.00481	9.25777	0.252909								9.27753	0.829048								9.27745	0.708577								9.27521	0.874422								9.27544	0.76832	9.27235	0.225193								9.27835
9.28516	1.03943	9.26606	0.251694								9.28583	0.86743								9.28575	0.696267								9.2835	0.879768								9.28374	0.768585	9.28064	0.220596								9.28665
9.29346	1.0387	9.27435	0.248696								9.29413	0.872009								9.29405	0.694875								9.2918	0.901501								9.29204	0.760559	9.28894	0.222297								9.29495
9.30176	1.05608	9.28264	0.247692								9.30243	0.875803								9.30234	0.708693								9.3001	0.884992								9.30034	0.754363	9.29723	0.221612								9.30325
9.31006	1.06718	9.29092	0.245269								9.31073	0.899302								9.31064	0.72543								9.3084	0.886628								9.30863	0.744702	9.30553	0.223027								9.31155
9.31835	1.05447	9.29921	0.247045								9.31903	0.916911								9.31894	0.728995								9.31669	0.889446								9.31693	0.736943	9.31383	0.222692								9.31985
9.32665	1.05671	9.30749	0.24319								9.32733	0.924523								9.32724	0.726711								9.32499	0.86503								9.32523	0.735027	9.32212	0.220943								9.32815
9.33495	1.04141	9.31578	0.244847								9.33563	0.921947								9.33554	0.731168								9.33329	0.854345								9.33353	0.738381	9.33042	0.220152								9.33645
9.34325	1.02911	9.32407	0.243419								9.34393	0.915527								9.34384	0.717341								9.34159	0.861036								9.34183	0.751857	9.33871	0.223533								9.34475
9.35155	0.995607	9.33235	0.244143								9.35223	0.905623								9.35214	0.701881								9.34989	0.843375								9.35012	0.756458	9.34701	0.223963								9.35305
9.35985	1.0108	9.34064	0.241433								9.36053	0.890398								9.36044	0.700068								9.35818	0.844964								9.35842	0.743415	9.35531	0.227165								9.36135
9.36815	0.994892	9.34893	0.248575								9.36883	0.881316								9.36874	0.705968								9.36648	0.817167								9.36672	0.737058	9.3636	0.226715								9.36965
9.37645	0.973374	9.35722	0.247832								9.37713	0.858678								9.37704	0.690675								9.37478	0.789966								9.37502	0.740345	9.3719	0.222652								9.37795
9.38475	0.961157	9.3655	0.248954								9.38543	0.836466								9.38534	0.679205								9.38308	0.798962								9.38331	0.750186	9.38019	0.218655								9.38625
9.39304	0.955679	9.37379	0.242472								9.39373	0.822703								9.39364	0.664266								9.39138	0.806358								9.39161	0.748018	9.38849	0.219389								9.39455
9.40134	0.97071	9.38208	0.237339								9.40203	0.809041								9.40194	0.665914								9.39967	0.79123								9.39991	0.74415	9.39679	0.221688								9.40284
9.40964	0.946515	9.39036	0.237068								9.41033	0.813494								9.41024	0.653086								9.40797	0.761612								9.40821	0.734236	9.40508	0.216949								9.41114
9.41794	0.9433	9.39865	0.230593								9.41863	0.809051								9.41854	0.649889								9.41627	0.777038								9.41651	0.726556	9.41338	0.215135								9.41944
9.42624	0.95884	9.40694	0.228579								9.42693	0.796204								9.42684	0.648865								9.42457	0.761749								9.4248	0.710753	9.42168	0.216977								9.42774
9.43454	0.916823	9.41523	0.230282								9.43522	0.786962								9.43513	0.628713								9.43286	0.756773								9.4331	0.712719	9.42997	0.213163								9.43604
9.44284	0.919816	9.42351	0.229059								9.44352	0.775008								9.44343	0.637231								9.44116	0.760956								9.4414	0.714468	9.43827	0.20647								9.44434
9.45114	0.922702	9.4318	0.229313								9.45182	0.766795								9.45173	0.621904								9.44946	0.769581								9.4497	0.727717	9.44656	0.207167								9.45264
9.45943	0.913197	9.44009	0.233595								9.46012	0.759625								9.46003	0.621841								9.45776	0.757697								9.458	0.696674	9.45486	0.206232								9.46094
9.46773	0.915352	9.44837	0.228888								9.46842	0.752821								9.46833	0.629937								9.46606	0.754584								9.46629	0.708817	9.46316	0.206172								9.46924
9.47603	0.920966	9.45666	0.226993								9.47672	0.748745								9.47663	0.626976								9.47435	0.749532								9.47459	0.707478	9.47145	0.206361								9.47754
9.48433	0.905961	9.46495	0.220665								9.48502	0.716407								9.48493	0.606156								9.48265	0.727285								9.48289	0.69901	9.47975	0.202994								9.48584
9.49263	0.895824	9.47323	0.220349								9.49332	0.723184								9.49323	0.606156								9.49095	0.722968								9.49119	0.712308	9.48804	0.19668								9.49414
9.50093	0.912211	9.48152	0.22266								9.50162	0.719369								9.50153	0.608332								9.49925	0.730349								9.49948	0.704425	9.49634	0.197433								9.50244
9.50923	0.915771	9.48981	0.220009								9.50992	0.716573								9.50983	0.597754								9.50755	0.741189								9.50778	0.699598	9.50464	0.201092								9.51074
9.51753	0.882337	9.49809	0.223783								9.51822	0.706944								9.51813	0.596611								9.51584	0.738809								9.51608	0.691623	9.51293	0.198839								9.51904
9.52583	0.883556	9.50638	0.22271								9.52652	0.714095								9.52643	0.594622								9.52414	0.724215								9.52438	0.695283	9.52123	0.19844								9.52734
9.53412	0.873327	9.51467	0.222223								9.53482	0.719979								9.53473	0.595041								9.53244	0.733955								9.53268	0.695675	9.52952	0.202112								9.53564
9.54242	0.872617	9.52295	0.227042								9.54312	0.721646								9.54303	0.599								9.54074	0.733636								9.54098	0.687692	9.53782	0.198964								9.54394
9.55072	0.872292	9.53124	0.229954								9.55142	0.715925								9.55133	0.598064								9.54903	0.724861								9.54927	0.683935	9.54612	0.196627								9.55224
9.55902	0.895958	9.53953	0.238378								9.55972	0.714267								9.55963	0.587996								9.55733	0.736242								9.55757	0.68936	9.55441	0.198485								9.56054
9.56732	0.876528	9.54782	0.238195								9.56802	0.709902								9.56792	0.590852								9.56563	0.726205								9.56587	0.701721	9.56271	0.194593								9.56884
9.57562	0.885222	9.5561	0.240881								9.57631	0.703325								9.57622	0.585373								9.57393	0.736164								9.57417	0.709488	9.571	0.198342								9.57714
9.58392	0.878656	9.56439	0.242278								9.58461	0.697045								9.58452	0.579264								9.58223	0.727044								9.58246	0.689176	9.5793	0.196971								9.58544
9.59222	0.86976	9.57268	0.248934								9.59291	0.699211								9.59282	0.590459								9.59052	0.726746								9.59076	0.690548	9.5876	0.197156								9.59374
9.60051	0.874606	9.58097	0.255622								9.60121	0.706946								9.60112	0.592295								9.59882	0.728155								9.59906	0.675201	9.59589	0.194795								9.60204
9.60881	0.878322	9.58925	0.259825								9.60951	0.704449								9.60942	0.582625								9.60712	0.710744								9.60736	0.689856	9.60419	0.197126								9.61034
9.61711	0.873796	9.59754	0.258658								9.61781	0.698368								9.61772	0.573636								9.61542	0.727567								9.61566	0.693748	9.61248	0.199148								9.61864
9.62541	0.874053	9.60582	0.258963								9.62611	0.699639								9.62602	0.57988								9.62372	0.732333								9.62396	0.68525	9.62078	0.201521								9.62694
9.63371	0.855405	9.61411	0.261911								9.63441	0.70417								9.63432	0.585186								9.63201	0.706642								9.63225	0.691966	9.62908	0.199948								9.63524
9.64201	0.888045	9.6224	0.264643								9.64271	0.695247								9.64262	0.59194								9.64031	0.699565								9.64055	0.698957	9.63737	0.196991								9.64354
9.65031	0.890342	9.63069	0.260958								9.65101	0.699329								9.65092	0.588371								9.64861	0.701144								9.64885	0.688998	9.64567	0.203842								9.65184
9.65861	0.886841	9.63897	0.256818								9.65931	0.703768								9.65922	0.577551								9.65691	0.721087								9.65715	0.683108	9.65396	0.200082								9.66014
9.66691	0.891268	9.64726	0.253875								9.66761	0.704549								9.66752	0.570883								9.6652	0.721694								9.66544	0.686628	9.66226	0.201123								9.66844
9.67521	0.872025	9.65555	0.253644								9.67591	0.699993								9.67582	0.581805								9.6735	0.714444								9.67374	0.698552	9.67056	0.202298								9.67674
9.6835	0.860554	9.66383	0.257053								9.68421	0.685568								9.68412	0.601987								9.6818	0.716849								9.68204	0.697619	9.67885	0.204183								9.68504
9.6918	0.866632	9.67212	0.251758								9.69251	0.687035								9.69241	0.596727								9.6901	0.738794								9.69034	0.698901	9.68715	0.200826								9.69334
9.7001	0.869141	9.68041	0.246231								9.70081	0.70195								9.70071	0.579407								9.6984	0.711102								9.69863	0.687405	9.69544	0.200479								9.70164
9.7084	0.869449	9.68869	0.239535								9.7091	0.707453								9.70901	0.571395								9.70669	0.701218								9.70693	0.684423	9.70374	0.206441								9.70994
9.7167	0.862917	9.69698	0.240361								9.7174	0.720527								9.71731	0.567879								9.71499	0.708564								9.71523	0.674994	9.71204	0.202747								9.71824
9.725	0.873277	9.70527	0.240485								9.7257	0.706378								9.72561	0.576716								9.72329	0.722695								9.72353	0.689468	9.72033	0.197903								9.72654
9.7333	0.867561	9.71356	0.242431								9.734	0.697957								9.73391	0.566848								9.73159	0.718894								9.73183	0.694376	9.72863	0.201761								9.73484
9.7416	0.885123	9.72184	0.237075								9.7423	0.69698								9.74221	0.569522								9.73988	0.711624								9.74013	0.696432	9.73692	0.204988								9.74314
9.7499	0.891547	9.73013	0.233239								9.7506	0.690542								9.75051	0.579538								9.74818	0.732068								9.74842	0.682727	9.74522	0.200564								9.75144
9.75819	0.879895	9.73842	0.230623								9.7589	0.695505								9.75881	0.587621								9.75648	0.715429								9.75672	0.694016	9.75352	0.200563								9.75974
9.76649	0.899526	9.7467	0.229333								9.7672	0.700967								9.76711	0.585155								9.76478	0.713653								9.76502	0.687687	9.76181	0.205184								9.76804
9.77479	0.907751	9.75499	0.231357								9.7755	0.704188								9.77541	0.572002								9.77308	0.722607								9.77332	0.682834	9.77011	0.208761								9.77634
9.78309	0.880562	9.76328	0.230027								9.7838	0.696572								9.78371	0.56843								9.78138	0.717392								9.78161	0.693317	9.7784	0.204211								9.78464
9.79139	0.899969	9.77156	0.227665								9.7921	0.695041								9.79201	0.569903								9.78967	0.724977								9.78991	0.697441	9.7867	0.204301								9.79293
9.79969	0.905899	9.77985	0.228267								9.8004	0.703274								9.8003	0.57795								9.79797	0.726013								9.79821	0.681737	9.795	0.20536								9.80124
9.80799	0.896315	9.78814	0.228422								9.8087	0.708866								9.80861	0.578295								9.80627	0.728215								9.80651	0.697885	9.80329	0.208802								9.80954
9.81629	0.892689	9.79642	0.2201								9.817	0.707083								9.81691	0.573729								9.81457	0.729465								9.81481	0.684939	9.81159	0.205926								9.81784
9.82459	0.895536	9.80471	0.226029								9.8253	0.704286								9.8252	0.563004								9.82286	0.714608								9.8231	0.702643	9.81988	0.203104								9.82613
9.83288	0.9002	9.813	0.230402								9.8336	0.702075								9.8335	0.569396								9.83116	0.730798								9.8314	0.707454	9.82818	0.213462								9.83443
9.84118	0.906469	9.82129	0.230338								9.8419	0.699453								9.8418	0.578672								9.83946	0.743348								9.8397	0.687351	9.83648	0.216075								9.84273
9.84948	0.893972	9.82957	0.238369								9.8502	0.710039								9.8501	0.583727								9.84776	0.73512								9.848	0.694937	9.84477	0.210946								9.85103
9.85778	0.902684	9.83786	0.25454								9.85849	0.708717								9.8584	0.592955								9.85605	0.723181								9.8563	0.702747	9.85307	0.208599								9.85933
9.86608	0.914597	9.84615	0.276036								9.86679	0.69301								9.8667	0.597625								9.86435	0.716537								9.86459	0.694097	9.86136	0.215806								9.86763
9.87438	0.898147	9.85444	0.305857								9.87509	0.701114								9.875	0.593998								9.87265	0.711366								9.87289	0.704499	9.86966	0.2115								9.87593
9.88268	0.893002	9.86272	0.35271								9.88339	0.699194								9.8833	0.581881								9.88095	0.711276								9.88119	0.690312	9.87796	0.209008								9.88423
9.89098	0.912571	9.87101	0.397344								9.89169	0.694791								9.8916	0.583527								9.88925	0.714605								9.88949	0.704509	9.88625	0.207835								9.89253
9.89927	0.929376	9.8793	0.44703								9.89999	0.709487								9.8999	0.57751								9.89754	0.73613								9.89779	0.684124	9.89455	0.210749								9.90083
9.90757	0.929649	9.88758	0.498212								9.90829	0.711764								9.9082	0.576431								9.90584	0.724288								9.90608	0.701008	9.90285	0.212364								9.90913
9.91587	0.921344	9.89587	0.548785								9.91659	0.710595								9.9165	0.595231								9.91414	0.730198								9.91438	0.702127	9.91114	0.208325								9.91743
9.92417	0.914198	9.90416	0.602925								9.92489	0.70808								9.9248	0.59814								9.92244	0.726431								9.92268	0.707066	9.91944	0.212054								9.92573
9.93247	0.915477	9.91244	0.648338								9.93319	0.698558								9.93309	0.58526								9.93074	0.72431								9.93098	0.720343	9.92773	0.212075								9.93403
9.94077	0.926989	9.92073	0.687814								9.94149	0.702617								9.94139	0.585596								9.93903	0.720115								9.93928	0.719914	9.93603	0.214317								9.94233
9.94907	0.941478	9.92902	0.72755								9.94979	0.718574								9.9497	0.587935								9.94733	0.726182								9.94757	0.702997	9.94433	0.211894								9.95063
9.95737	0.946358	9.9373	0.75812								9.95809	0.722707								9.95799	0.587011								9.95563	0.726875								9.95587	0.70926	9.95262	0.210778								9.95893
9.96567	0.934042	9.94559	0.771496								9.96639	0.722466								9.96629	0.588905								9.96393	0.716712								9.96417	0.71097	9.96092	0.208723								9.96723
9.97397	0.946096	9.95388	0.771923								9.97469	0.724743								9.97459	0.601022								9.97222	0.719358								9.97247	0.701246	9.96921	0.213659								9.97553
9.98226	0.961933	9.96216	0.76414								9.98299	0.730632								9.98289	0.612907								9.98052	0.727839								9.98076	0.707249	9.97751	0.213976								9.98383
9.99056	0.970851	9.97045	0.74484								9.99129	0.734313								9.99119	0.605018								9.98882	0.744399								9.98906	0.713975	9.98581	0.217298								9.99213
9.99886	0.971359	9.97874	0.719313								9.99959	0.741132								9.99949	0.599933								9.99712	0.739493								9.99736	0.712673	9.9941	0.220801								10.0004
10.0072	0.980265	9.98703	0.68701								10.0079	0.745955								10.0078	0.604191								10.0054	0.731682								10.0057	0.72259	10.0024	0.218528								10.0087
10.0155	0.988258	9.99531	0.649258								10.0162	0.741799								10.0161	0.611148								10.0137	0.754494								10.014	0.727391	10.0107	0.21598								10.017
10.0238	0.979489	10.0036	0.61348								10.0245	0.749561								10.0244	0.612596								10.022	0.758081								10.0223	0.728904	10.019	0.216058								10.0253
10.0321	0.959242	10.0119	0.57775								10.0328	0.760988								10.0327	0.6251								10.0303	0.74913								10.0306	0.727963	10.0273	0.21615								10.0336
10.0404	0.979684	10.0202	0.550136								10.0411	0.772347								10.041	0.640126								10.0386	0.757166								10.0388	0.718275	10.0356	0.218164								10.0419
10.0487	0.986106	10.0285	0.545698								10.0494	0.769145								10.0493	0.631367								10.0469	0.764736								10.0471	0.720645	10.0439	0.222925								10.0502
10.057	0.983905	10.0367	0.572274								10.0577	0.769148								10.0576	0.622813								10.0552	0.755843								10.0554	0.705259	10.0522	0.216758								10.0585
10.0653	0.991516	10.045	0.639894								10.066	0.769888								10.0659	0.625859								10.0635	0.752888								10.0637	0.71732	10.0605	0.217216								10.0668
10.0736	0.994907	10.0533	0.752829								10.0743	0.768643								10.0742	0.634693								10.0718	0.758289								10.072	0.710421	10.0688	0.221683								10.0751
10.0819	0.995429	10.0616	0.908294								10.0826	0.772166								10.0825	0.642116								10.0801	0.78106								10.0803	0.704148	10.0771	0.222023								10.0834
10.0902	1.00117	10.0699	1.10071								10.0909	0.767132								10.0908	0.641262								10.0884	0.778157								10.0886	0.718411	10.0854	0.220875								10.0917
10.0984	1.00826	10.0782	1.32303								10.0992	0.764499								10.0991	0.638364								10.0967	0.768557								10.0969	0.713181	10.0937	0.22415								10.1
10.1067	1.01784	10.0865	1.56411								10.1075	0.764376								10.1074	0.636251								10.105	0.764168								10.1052	0.713775	10.102	0.21968								10.1083
10.115	1.04083	10.0948	1.81853								10.1158	0.767968								10.1157	0.634255								10.1133	0.756767								10.1135	0.711518	10.1102	0.218579								10.1166
10.1233	1.06921	10.103	2.082								10.1241	0.797189								10.124	0.627093								10.1216	0.761215								10.1218	0.702419	10.1185	0.224939								10.1249
10.1316	1.08138	10.1113	2.32652								10.1324	0.804913								10.1323	0.63412								10.1299	0.763152								10.1301	0.726143	10.1268	0.223442								10.1332
10.1399	1.09099	10.1196	2.55309								10.1407	0.791275								10.1406	0.647031								10.1382	0.773158								10.1384	0.741215	10.1351	0.224282								10.1415
10.1482	1.11753	10.1279	2.76732								10.149	0.791484								10.1489	0.636804								10.1465	0.784204								10.1467	0.740131	10.1434	0.226993								10.1498
10.1565	1.13176	10.1362	2.94057								10.1573	0.802903								10.1572	0.634617								10.1548	0.780925								10.155	0.72438	10.1517	0.228903								10.1581
10.1648	1.15619	10.1445	3.0575								10.1656	0.811783								10.1655	0.649218								10.1631	0.778403								10.1633	0.727709	10.16	0.234165								10.1664
10.1731	1.15781	10.1528	3.12266								10.1739	0.836005								10.1738	0.651117								10.1714	0.785101								10.1716	0.730705	10.1683	0.2354								10.1747
10.1814	1.15378	10.1611	3.13715								10.1822	0.840307								10.1821	0.65103								10.1797	0.79348								10.1799	0.714909	10.1766	0.234245								10.183
10.1897	1.16558	10.1693	3.09057								10.1905	0.836036								10.1904	0.658706								10.188	0.800675								10.1882	0.723358	10.1849	0.22946								10.1913
10.198	1.16678	10.1776	2.99727								10.1988	0.846345								10.1987	0.657913								10.1963	0.802874								10.1965	0.727856	10.1932	0.228757								10.1996
10.2063	1.17186	10.1859	2.87591								10.2071	0.856059								10.207	0.668363								10.2046	0.805314								10.2048	0.711724	10.2015	0.231452								10.2079
10.2146	1.16811	10.1942	2.73008								10.2154	0.876676								10.2153	0.689381								10.2129	0.818677								10.2131	0.717904	10.2098	0.235559								10.2162
10.2229	1.1766	10.2025	2.56361								10.2237	0.890107								10.2236	0.685379								10.2212	0.822734								10.2214	0.721686	10.2181	0.238688								10.2245
10.2312	1.2142	10.2108	2.37231								10.232	0.900082								10.2319	0.68578								10.2295	0.809742								10.2297	0.724103	10.2264	0.239549								10.2328
10.2395	1.29821	10.2191	2.17823								10.2403	0.915327								10.2402	0.696606								10.2378	0.81547								10.238	0.720137	10.2347	0.241363								10.2411
10.2478	1.4531	10.2273	1.98163								10.2486	0.922024								10.2485	0.704364								10.2461	0.806742								10.2463	0.735096	10.243	0.248169								10.2494
10.2561	1.73953	10.2356	1.78927								10.2569	0.913247								10.2568	0.69979								10.2544	0.809209								10.2546	0.73815	10.2513	0.262894								10.2577
10.2644	2.2145	10.2439	1.60716								10.2652	0.900569								10.2651	0.698627								10.2627	0.816654								10.2629	0.735241	10.2596	0.285405								10.266
10.2727	2.95239	10.2522	1.43945								10.2735	0.901261								10.2734	0.70871								10.2709	0.817237								10.2712	0.735102	10.2679	0.321747								10.2743
10.281	4.09358	10.2605	1.28856								10.2818	0.927249								10.2817	0.709476								10.2792	0.834652								10.2795	0.732594	10.2762	0.381647								10.2826
10.2893	5.95432	10.2688	1.14679								10.2901	0.969938								10.29	0.724707								10.2875	0.827896								10.2878	0.720162	10.2845	0.468809								10.2909
10.2976	9.01162	10.2771	1.01947								10.2984	1.12895								10.2983	0.724338								10.2958	0.814142								10.2961	0.72304	10.2928	0.588634								10.2992
10.3059	13.5995	10.2854	0.911741								10.3067	1.40972								10.3066	0.724005								10.3041	0.818855								10.3044	0.727222	10.3011	0.747511								10.3075
10.3142	19.3822	10.2936	0.807576								10.315	1.88516								10.3149	0.72341								10.3124	0.828418								10.3127	0.738044	10.3094	0.936781								10.3158
10.3225	26.1581	10.3019	0.71089								10.3233	2.64188								10.3232	0.743459								10.3207	0.836309								10.321	0.750298	10.3176	1.15432								10.3241
10.3308	34.0223	10.3102	0.631719								10.3316	3.77608								10.3315	0.802463								10.329	0.848512								10.3293	0.772734	10.3259	1.37791								10.3324
10.3391	41.8987	10.3185	0.561753								10.3399	5.48519								10.3398	0.923006								10.3373	0.890342								10.3376	0.80147	10.3342	1.55583								10.3407
10.3474	48.8398	10.3268	0.502131								10.3482	7.97197								10.3481	1.14916								10.3456	0.992269								10.3459	0.853807	10.3425	1.71366								10.349
10.3557	54.9952	10.3351	0.452694								10.3565	11.6192								10.3564	1.56727								10.3539	1.1686								10.3542	0.933422	10.3508	1.84246								10.3573
10.364	60.6521	10.3434	0.416012								10.3648	17.2636								10.3647	2.25262								10.3622	1.50634								10.3625	1.0501	10.3591	1.92484								10.3656
10.3723	65.6157	10.3517	0.377363								10.3731	24.1015								10.373	3.24892								10.3705	2.09347								10.3708	1.24282	10.3674	1.96001								10.3739
10.3806	69.7451	10.3599	0.343017								10.3814	31.2412								10.3813	4.68973								10.3788	2.98066								10.3791	1.61252	10.3757	1.9544								10.3822
10.3889	73.2403	10.3682	0.318298								10.3897	38.8276								10.3896	6.80387								10.3871	4.23249								10.3874	2.22622	10.384	1.91824								10.3905
10.3972	76.1027	10.3765	0.297039								10.398	45.666								10.3979	9.70891								10.3954	5.92653								10.3957	3.26742	10.3923	1.83796								10.3988
10.4055	78.4813	10.3848	0.283166								10.4063	51.4506								10.4062	13.5515								10.4037	8.24431								10.404	5.1424	10.4006	1.74755								10.4071
10.4138	80.405	10.3931	0.272623								10.4146	56.4766								10.4145	18.0562								10.412	11.1495								10.4123	8.34614	10.4089	1.65284								10.4154
10.4221	81.8016	10.4014	0.257749								10.4229	60.6168								10.4228	22.7798								10.4203	14.4846								10.4206	13.3146	10.4172	1.54862								10.4237
10.4304	82.6386	10.4097	0.246945								10.4312	63.8237								10.4311	27.7376								10.4286	18.2586								10.4289	20.1065	10.4255	1.44217								10.432
10.4387	82.933	10.4179	0.242977								10.4395	66.6572								10.4394	32.5572								10.4369	21.9971								10.4371	28.4571	10.4338	1.33787								10.4403
10.447	82.7196	10.4262	0.236891								10.4478	68.8796								10.4477	36.7136								10.4452	25.5175								10.4454	36.703	10.4421	1.23338								10.4486
10.4553	82.0448	10.4345	0.228169								10.4561	70.4019								10.456	40.3069								10.4535	28.8777								10.4537	43.9615	10.4504	1.13261								10.4569
10.4636	80.9634	10.4428	0.222456								10.4644	71.3136								10.4643	43.6096								10.4618	31.7478								10.462	50.2864	10.4587	1.0345								10.4652
10.4719	79.5466	10.4511	0.22152								10.4727	71.7258								10.4726	46.1476								10.4701	34.0226								10.4703	55.8484	10.467	0.945423								10.4735
10.4802	77.725	10.4594	0.220344								10.481	71.6406								10.4809	48.0876								10.4784	35.7425								10.4786	60.6161	10.4753	0.86327								10.4818
10.4885	75.5384	10.4677	0.211987								10.4893	71.0584								10.4892	49.3973								10.4867	36.9364								10.4869	64.5147	10.4836	0.789883								10.4901
10.4968	73.1286	10.476	0.206643								10.4976	70.022								10.4975	50.2592								10.495	37.6866								10.4952	67.9054	10.4919	0.723828								10.4984
10.5051	70.3915	10.4842	0.212388								10.5059	68.6405								10.5058	50.5898								10.5033	38.0166								10.5035	70.7671	10.5002	0.661432								10.5067
10.5134	67.4438	10.4925	0.206612								10.5142	66.9399								10.514	50.4628								10.5116	37.9321								10.5118	73.1211	10.5085	0.600683								10.515
10.5217	64.4216	10.5008	0.20855								10.5224	64.9357								10.5223	49.9286								10.5199	37.5368								10.5201	75.0349	10.5168	0.552733								10.5233
10.53	61.2391	10.5091	0.215785								10.5307	62.794								10.5306	49.0243								10.5282	36.8755								10.5284	76.3358	10.5251	0.511344								10.5316
10.5383	57.9734	10.5174	0.216173								10.539	59.9814								10.5389	47.7015								10.5365	35.9345								10.5367	77.0757	10.5333	0.473405								10.5399
10.5466	54.8619	10.5257	0.212208								10.5473	57.1022								10.5472	46.1265								10.5448	34.7812								10.545	77.3747	10.5416	0.441985								10.5482
10.5549	51.7596	10.534	0.215427								10.5556	54.0636								10.5555	44.3344								10.5531	33.4741								10.5533	77.244	10.5499	0.413169								10.5565
10.5632	48.516	10.5423	0.225457								10.5639	50.8803								10.5638	42.5255								10.5614	32.0269								10.5616	76.7444	10.5582	0.386076								10.5648
10.5715	45.2245	10.5505	0.230934								10.5722	47.8419								10.5721	40.3843								10.5697	30.4595								10.5699	75.8926	10.5665	0.367409								10.5731
10.5798	42.0475	10.5588	0.236718								10.5805	45.0259								10.5804	38.0797								10.578	28.8042								10.5782	74.6964	10.5748	0.353023								10.5814
10.5881	38.8956	10.5671	0.236728								10.5888	41.8182								10.5887	35.8081								10.5863	27.2036								10.5865	73.161	10.5831	0.339255								10.5897
10.5964	35.8879	10.5754	0.241453								10.5971	38.6711								10.597	33.4207								10.5946	25.5342								10.5948	71.3572	10.5914	0.325544								10.598
10.6047	33.0152	10.5837	0.247904								10.6054	35.7179								10.6053	31.0339								10.6029	23.6504								10.6031	69.3867	10.5997	0.316773								10.6063
10.613	30.3376	10.592	0.254051								10.6137	32.881								10.6136	28.6338								10.6112	21.766								10.6114	67.2662	10.608	0.310301								10.6146
10.6213	27.8207	10.6003	0.257351								10.622	29.9431								10.6219	26.3134								10.6195	19.9265								10.6197	65.0265	10.6163	0.299052								10.6229
10.6296	25.2967	10.6085	0.256448								10.6303	27.1039								10.6302	24.1135								10.6278	18.1503								10.628	62.6436	10.6246	0.291458								10.6312
10.6379	22.9191	10.6168	0.256595								10.6386	24.4295								10.6385	22.1166								10.6361	16.4866								10.6363	60.0637	10.6329	0.289639								10.6395
10.6462	20.6518	10.6251	0.26004								10.6469	21.9935								10.6468	19.9856								10.6444	14.9568								10.6446	57.3868	10.6412	0.286223								10.6478
10.6545	18.5809	10.6334	0.255481								10.6552	19.88								10.6551	17.9848								10.6526	13.4918								10.6529	54.6948	10.6495	0.280825								10.6561
10.6628	16.6881	10.6417	0.251195								10.6635	17.7993								10.6634	16.1356								10.6609	12.2008								10.6612	51.9151	10.6578	0.276258								10.6644
10.6711	14.9252	10.65	0.253946								10.6718	15.8921								10.6717	14.4844								10.6692	11.0276								10.6695	49.0861	10.6661	0.275444								10.6727
10.6794	13.376	10.6583	0.249713								10.6801	14.1908								10.68	12.9342								10.6775	9.89088								10.6778	46.3074	10.6744	0.274685								10.681
10.6877	12.0012	10.6666	0.246692								10.6884	12.6271								10.6883	11.5212								10.6858	8.88723								10.6861	43.5369	10.6827	0.273125								10.6893
10.696	10.7839	10.6748	0.243517								10.6967	11.1827								10.6966	10.2741								10.6941	7.97681								10.6944	40.7972	10.691	0.271506								10.6976
10.7043	9.63729	10.6831	0.239571								10.705	9.82949								10.7049	9.07054								10.7024	7.11453								10.7027	38.0978	10.6993	0.27356								10.7059
10.7126	8.57187	10.6914	0.231964								10.7133	8.70179								10.7132	8.07945								10.7107	6.35092								10.711	35.4296	10.7076	0.273631								10.7142
10.7209	7.62788	10.6997	0.228869								10.7216	7.70071								10.7215	7.18146								10.719	5.67693								10.7193	32.7888	10.7159	0.273584								10.7225
10.7292	6.76884	10.708	0.218226								10.7299	6.83504								10.7298	6.35584								10.7273	5.07209								10.7276	30.21	10.7242	0.276055								10.7308
10.7375	6.01632	10.7163	0.216632								10.7382	5.9844								10.7381	5.55433								10.7356	4.55654								10.7359	27.6543	10.7325	0.276367								10.7391
10.7458	5.3502	10.7246	0.217581								10.7465	5.26195								10.7464	4.89554								10.7439	4.05412								10.7442	25.0818	10.7407	0.277876								10.7474
10.7541	4.76358	10.7329	0.206861								10.7548	4.62677								10.7547	4.29621								10.7522	3.61136								10.7525	22.7487	10.749	0.280753								10.7557
10.7624	4.26332	10.7411	0.211595								10.7631	4.0677								10.763	3.76048								10.7605	3.22776								10.7608	20.7259	10.7573	0.284206								10.764
10.7707	3.83828	10.7494	0.207591								10.7714	3.58991								10.7713	3.27933								10.7688	2.87992								10.7691	18.768	10.7656	0.289852								10.7723
10.779	3.43938	10.7577	0.201336								10.7797	3.14811								10.7796	2.89502								10.7771	2.57956								10.7774	16.8735	10.7739	0.291903								10.7806
10.7873	3.08318	10.766	0.204341								10.788	2.76302								10.7879	2.60201								10.7854	2.31514								10.7857	15.1933	10.7822	0.295298								10.7889
10.7956	2.75432	10.7743	0.201067								10.7963	2.42022								10.7962	2.30411								10.7937	2.08294								10.794	13.6387	10.7905	0.300707								10.7972
10.8039	2.48347	10.7826	0.191114								10.8046	2.18449								10.8045	2.04215								10.802	1.88326								10.8023	12.1841	10.7988	0.302206								10.8055
10.8122	2.26256	10.7909	0.199124								10.8129	1.94606								10.8128	1.80716								10.8103	1.71716								10.8106	10.8876	10.8071	0.301558								10.8138
10.8205	2.04813	10.7991	0.200255								10.8212	1.74682								10.8211	1.61481								10.8186	1.56056								10.8189	9.6721	10.8154	0.301391								10.8221
10.8288	1.87956	10.8074	0.19245								10.8295	1.53658								10.8294	1.4496								10.8269	1.43688								10.8272	8.53374	10.8237	0.300007								10.8304
10.8371	1.74511	10.8157	0.199127								10.8378	1.39471								10.8377	1.31397								10.8352	1.33116								10.8354	7.61337	10.832	0.297053								10.8387
10.8453	1.58282	10.824	0.1968								10.8461	1.25591								10.846	1.18543								10.8435	1.23316								10.8437	6.78657	10.8403	0.296324								10.847
10.8536	1.49838	10.8323	0.193373								10.8544	1.13688								10.8543	1.07658								10.8518	1.14667								10.852	6.03777	10.8486	0.298424								10.8553
10.8619	1.40843	10.8406	0.197444								10.8627	1.05598								10.8626	0.987943								10.8601	1.0773								10.8603	5.36699	10.8569	0.297038								10.8636
10.8702	1.32119	10.8489	0.194951								10.871	0.962803								10.8709	0.929986								10.8684	1.00941								10.8686	4.77046	10.8652	0.294732								10.8719
10.8785	1.23417	10.8572	0.198227								10.8793	0.896141								10.8792	0.851495								10.8767	0.9554								10.8769	4.2303	10.8735	0.291789								10.8802
10.8868	1.16402	10.8654	0.194924								10.8876	0.853751								10.8875	0.802876								10.885	0.92257								10.8852	3.7715	10.8818	0.288735								10.8885
10.8951	1.1162	10.8737	0.193972								10.8959	0.793287								10.8958	0.758656								10.8933	0.886035								10.8935	3.35292	10.8901	0.288712								10.8968
10.9034	1.07855	10.882	0.199936								10.9042	0.734444								10.9041	0.729318								10.9016	0.862643								10.9018	2.97158	10.8984	0.288247								10.9051
10.9117	1.04542	10.8903	0.196958								10.9125	0.689596								10.9124	0.713209								10.9099	0.84295								10.9101	2.64573	10.9067	0.287819								10.9134
10.92	1.02298	10.8986	0.19763								10.9208	0.673758								10.9207	0.679535								10.9182	0.816128								10.9184	2.35413	10.915	0.287949								10.9217
10.9283	0.990972	10.9069	0.196734								10.9291	0.648813								10.929	0.670219								10.9265	0.786854								10.9267	2.11957	10.9233	0.286662								10.93
10.9366	0.979286	10.9152	0.196451								10.9374	0.622547								10.9373	0.639717								10.9348	0.761123								10.935	1.906	10.9316	0.284603								10.9383
10.9449	0.96109	10.9235	0.196218								10.9457	0.620626								10.9456	0.625443								10.9431	0.759113								10.9433	1.72632	10.9399	0.282146								10.9466
10.9532	0.945967	10.9317	0.2005								10.954	0.609765								10.9539	0.613438								10.9514	0.75983								10.9516	1.57173	10.9482	0.278888								10.9549
10.9615	0.917344	10.94	0.199011								10.9623	0.577368								10.9622	0.600089								10.9597	0.749293								10.9599	1.42632	10.9564	0.280681								10.9632
10.9698	0.916843	10.9483	0.203309								10.9706	0.565998								10.9705	0.605075								10.968	0.739373								10.9682	1.29792	10.9647	0.287193								10.9715
10.9781	0.905066	10.9566	0.203661								10.9789	0.567465								10.9788	0.605586								10.9763	0.735909								10.9765	1.18427	10.973	0.28858								10.9798
10.9864	0.901449	10.9649	0.200025								10.9872	0.554878								10.9871	0.578242								10.9846	0.72088								10.9848	1.08974	10.9813	0.282975								10.9881
10.9947	0.884205	10.9732	0.206634								10.9955	0.553363								10.9954	0.567141								10.9929	0.729202								10.9931	1.02762	10.9896	0.281718								10.9964
11.003	0.900298	10.9815	0.212538								11.0038	0.547273								11.0037	0.580339								11.0012	0.734574								11.0014	0.963332	10.9979	0.280937								11.0047
11.0113	0.874798	10.9897	0.218059								11.0121	0.529539								11.012	0.570459								11.0095	0.735753								11.0097	0.901285	11.0062	0.278706								11.013
11.0196	0.862576	10.998	0.219366								11.0204	0.514515								11.0203	0.566041								11.0178	0.719133								11.018	0.85597	11.0145	0.280618								11.0213
11.0279	0.856792	11.0063	0.221996								11.0287	0.533222								11.0286	0.565989								11.0261	0.719093								11.0263	0.809604	11.0228	0.2828								11.0296
11.0362	0.857835	11.0146	0.233175								11.037	0.498625								11.0369	0.551569								11.0344	0.72875								11.0346	0.761293	11.0311	0.282163								11.0379
11.0445	0.856018	11.0229	0.237461								11.0453	0.516672								11.0452	0.541932								11.0426	0.731181								11.0429	0.725526	11.0394	0.282603								11.0462
11.0528	0.856477	11.0312	0.240717								11.0536	0.527965								11.0535	0.5594								11.0509	0.728114								11.0512	0.687281	11.0477	0.282474								11.0545
11.0611	0.869529	11.0395	0.247583								11.0619	0.499396								11.0618	0.554675								11.0592	0.736246								11.0595	0.679131	11.056	0.283223								11.0628
11.0694	0.855488	11.0478	0.260103								11.0702	0.496027								11.0701	0.554494								11.0675	0.728485								11.0678	0.668355	11.0643	0.285646								11.0711
11.0777	0.859137	11.056	0.27573								11.0785	0.49769								11.0784	0.564175								11.0758	0.727614								11.0761	0.64169	11.0726	0.285418								11.0794
11.086	0.867003	11.0643	0.291066								11.0868	0.518082								11.0867	0.552489								11.0841	0.746198								11.0844	0.635394	11.0809	0.284824								11.0877
11.0943	0.861186	11.0726	0.312349								11.0951	0.513357								11.095	0.584587								11.0924	0.754736								11.0927	0.610002	11.0892	0.286118								11.096
11.1026	0.850097	11.0809	0.327968								11.1034	0.500408								11.1033	0.566232								11.1007	0.739251								11.101	0.596512	11.0975	0.289122								11.1043
11.1109	0.863435	11.0892	0.349591								11.1117	0.527004								11.1116	0.564038								11.109	0.734524								11.1093	0.60018	11.1058	0.290422								11.1126
11.1192	0.865542	11.0975	0.374209								11.12	0.533208								11.1199	0.584196								11.1173	0.733019								11.1176	0.578955	11.1141	0.290893								11.1209
11.1275	0.863044	11.1058	0.397668								11.1283	0.526221								11.1282	0.577115								11.1256	0.743886								11.1259	0.569827	11.1224	0.290346								11.1292
11.1358	0.846164	11.1141	0.422429								11.1366	0.517239								11.1365	0.572684								11.1339	0.761755								11.1342	0.560286	11.1307	0.289936								11.1375
11.1441	0.851831	11.1223	0.445063								11.1449	0.507169								11.1448	0.57145								11.1422	0.773465								11.1425	0.559232	11.139	0.292624								11.1458
11.1524	0.865393	11.1306	0.46645								11.1532	0.514533								11.1531	0.575477								11.1505	0.761443								11.1508	0.548665	11.1473	0.294239								11.1541
11.1607	0.854837	11.1389	0.479545								11.1615	0.526489								11.1614	0.574315								11.1588	0.752262								11.1591	0.535359	11.1556	0.29108								11.1624
11.169	0.844871	11.1472	0.492682								11.1698	0.533807								11.1697	0.578703								11.1671	0.778962								11.1674	0.532886	11.1638	0.293445								11.1707
11.1773	0.843071	11.1555	0.505736								11.1781	0.547885								11.178	0.560973								11.1754	0.761641								11.1757	0.534151	11.1721	0.300257								11.179
11.1856	0.846197	11.1638	0.512878								11.1864	0.504075								11.1863	0.55366								11.1837	0.746326								11.184	0.522893	11.1804	0.301784								11.1873
11.1939	0.830573	11.1721	0.510598								11.1947	0.523195								11.1946	0.577882								11.192	0.736407								11.1923	0.531111	11.1887	0.30248								11.1956
11.2022	0.841711	11.1803	0.504377								11.203	0.511163								11.2029	0.571386								11.2003	0.752911								11.2006	0.523359	11.197	0.303854								11.2039
11.2105	0.854972	11.1886	0.493836								11.2113	0.508398								11.2112	0.564766								11.2086	0.750485								11.2089	0.503855	11.2053	0.300267								11.2122
11.2188	0.857771	11.1969	0.478219								11.2196	0.506677								11.2195	0.573473								11.2169	0.745641								11.2172	0.517796	11.2136	0.303738								11.2205
11.2271	0.852319	11.2052	0.457751								11.2279	0.499264								11.2278	0.560709								11.2252	0.745112								11.2255	0.511193	11.2219	0.310626								11.2288
11.2354	0.836524	11.2135	0.436693								11.2362	0.481072								11.2361	0.571457								11.2335	0.742522								11.2337	0.491218	11.2302	0.310324								11.2371
11.2437	0.832687	11.2218	0.412941								11.2445	0.491374								11.2444	0.562567								11.2418	0.748561								11.242	0.490996	11.2385	0.306408								11.2454
11.252	0.847757	11.2301	0.394127								11.2528	0.475274								11.2527	0.575223								11.2501	0.742045								11.2503	0.486935	11.2468	0.311899								11.2537
11.2603	0.874247	11.2384	0.377549								11.2611	0.494423								11.261	0.558297								11.2584	0.756243								11.2586	0.50563	11.2551	0.312278								11.262
11.2686	0.873604	11.2466	0.360676								11.2694	0.493557								11.2693	0.567186								11.2667	0.745109								11.2669	0.515919	11.2634	0.308313								11.2703
11.2769	0.869709	11.2549	0.347509								11.2777	0.483001								11.2776	0.574528								11.275	0.740607								11.2752	0.499494	11.2717	0.30672								11.2786
11.2852	0.861298	11.2632	0.339217								11.286	0.493255								11.2859	0.564856								11.2833	0.749102								11.2835	0.493612	11.28	0.308366								11.2869
11.2935	0.88228	11.2715	0.333129								11.2943	0.517674								11.2942	0.559965								11.2916	0.745853								11.2918	0.487819	11.2883	0.30949								11.2952
11.3018	0.843979	11.2798	0.322941								11.3026	0.511467								11.3025	0.56685								11.2999	0.725328								11.3001	0.494538	11.2966	0.310834								11.3035
11.3101	0.861719	11.2881	0.313348								11.3109	0.491183								11.3108	0.560132								11.3082	0.728142								11.3084	0.488773	11.3049	0.30549								11.3118
11.3184	0.861792	11.2964	0.307734								11.3192	0.48903								11.3191	0.559248								11.3165	0.724292								11.3167	0.4907	11.3132	0.307751								11.3201
11.3267	0.842204	11.3047	0.302772								11.3275	0.484879								11.3274	0.55696								11.3248	0.70747								11.325	0.5026	11.3215	0.310369								11.3284
11.335	0.836678	11.3129	0.295939								11.3358	0.503307								11.3357	0.568506								11.3331	0.711062								11.3333	0.510414	11.3298	0.310903								11.3367
11.3433	0.861089	11.3212	0.2972								11.3441	0.480175								11.344	0.563039								11.3414	0.735929								11.3416	0.509493	11.3381	0.308825								11.345
11.3516	0.839035	11.3295	0.291383								11.3524	0.488667								11.3523	0.569749								11.3497	0.742293								11.3499	0.493168	11.3464	0.307321								11.3533
11.3599	0.855973	11.3378	0.281532								11.3607	0.483814								11.3606	0.569597								11.358	0.747184								11.3582	0.485761	11.3547	0.313851								11.3616
11.3682	0.849331	11.3461	0.270581								11.369	0.47832								11.3689	0.574985								11.3663	0.735569								11.3665	0.514237	11.363	0.307694								11.3699
11.3765	0.867993	11.3544	0.265397								11.3773	0.481262								11.3772	0.578763								11.3746	0.745828								11.3748	0.486513	11.3712	0.305924								11.3782
11.3848	0.869089	11.3627	0.262385								11.3856	0.487593								11.3855	0.567301								11.3829	0.729206								11.3831	0.475526	11.3795	0.306141								11.3865
11.3931	0.861542	11.3709	0.26045								11.3939	0.495576								11.3938	0.564459								11.3912	0.734435								11.3914	0.487553	11.3878	0.308077								11.3948
11.4014	0.865367	11.3792	0.258428								11.4022	0.49253								11.4021	0.570432								11.3995	0.747523								11.3997	0.494703	11.3961	0.311624								11.4031
11.4097	0.858932	11.3875	0.252544								11.4105	0.496534								11.4104	0.570594								11.4078	0.729449								11.408	0.487847	11.4044	0.313238								11.4114
11.418	0.862531	11.3958	0.242087								11.4188	0.489846								11.4187	0.567834								11.4161	0.735061								11.4163	0.500345	11.4127	0.316998								11.4197
11.4263	0.867205	11.4041	0.235501								11.4271	0.486551								11.427	0.576235								11.4244	0.739684								11.4246	0.501547	11.421	0.310892								11.428
11.4346	0.870868	11.4124	0.230626								11.4354	0.47861								11.4353	0.577563								11.4326	0.745276								11.4329	0.499371	11.4293	0.31034								11.4363
11.4429	0.868317	11.4207	0.227927								11.4437	0.47763								11.4436	0.587959								11.4409	0.753593								11.4412	0.501592	11.4376	0.309863								11.4446
11.4512	0.849527	11.429	0.223904								11.452	0.482124								11.4519	0.572212								11.4492	0.761337								11.4495	0.499081	11.4459	0.309338								11.4529
11.4595	0.875504	11.4372	0.219621								11.4603	0.477234								11.4602	0.561934								11.4575	0.77989								11.4578	0.498943	11.4542	0.310013								11.4612
11.4678	0.894577	11.4455	0.218873								11.4686	0.491109								11.4685	0.570086								11.4658	0.772607								11.4661	0.489256	11.4625	0.317044								11.4695
11.4761	0.882224	11.4538	0.215244								11.4769	0.506352								11.4768	0.571803								11.4741	0.788395								11.4744	0.487506	11.4708	0.315918								11.4778
11.4844	0.882547	11.4621	0.213283								11.4852	0.506195								11.4851	0.572927								11.4824	0.776085								11.4827	0.499876	11.4791	0.314659								11.4861
11.4927	0.890328	11.4704	0.214164								11.4935	0.503453								11.4934	0.577034								11.4907	0.78586								11.491	0.482644	11.4874	0.316192								11.4944
11.501	0.874598	11.4787	0.20922								11.5018	0.50746								11.5017	0.585453								11.499	0.795713								11.4993	0.489623	11.4957	0.315817								11.5027
11.5093	0.888043	11.487	0.204632								11.5101	0.502282								11.51	0.573743								11.5073	0.781307								11.5076	0.50483	11.504	0.315827								11.511
11.5176	0.901562	11.4953	0.205997								11.5184	0.498882								11.5183	0.576537								11.5156	0.780401								11.5159	0.496121	11.5123	0.318589								11.5193
11.5259	0.865311	11.5035	0.207347								11.5267	0.506756								11.5266	0.568843								11.5239	0.775713								11.5242	0.510319	11.5206	0.318614								11.5276
11.5342	0.877247	11.5118	0.204128								11.535	0.50285								11.5349	0.557098								11.5322	0.789391								11.5325	0.515199	11.5289	0.317351								11.5359
11.5425	0.892461	11.5201	0.200176								11.5433	0.515471								11.5432	0.573525								11.5405	0.773152								11.5408	0.50851	11.5372	0.323649								11.5442
11.5508	0.891701	11.5284	0.199538								11.5516	0.498151								11.5515	0.575078								11.5488	0.759963								11.5491	0.50341	11.5455	0.324095								11.5525
11.5591	0.887434	11.5367	0.199571								11.5599	0.489723								11.5598	0.574051								11.5571	0.785913								11.5574	0.499555	11.5538	0.32575								11.5608
11.5674	0.885902	11.545	0.200405								11.5682	0.487867								11.5681	0.592007								11.5654	0.789763								11.5657	0.509228	11.5621	0.331178								11.5691
11.5757	0.881934	11.5533	0.198913								11.5765	0.500693								11.5764	0.580711								11.5737	0.774225								11.574	0.525416	11.5704	0.331998								11.5774
11.584	0.877068	11.5615	0.193871								11.5848	0.5102								11.5847	0.587492								11.582	0.795313								11.5823	0.507335	11.5787	0.338618								11.5857
11.5923	0.883339	11.5698	0.19162								11.5931	0.512598								11.593	0.584316								11.5903	0.790694								11.5906	0.517789	11.5869	0.335028								11.594
11.6006	0.887546	11.5781	0.194749								11.6014	0.49636								11.6013	0.583151								11.5986	0.771212								11.5989	0.523579	11.5952	0.338457								11.6023
11.6088	0.879076	11.5864	0.19747								11.6097	0.491245								11.6096	0.589481								11.6069	0.761809								11.6072	0.523095	11.6035	0.342521								11.6106
11.6171	0.882072	11.5947	0.197498								11.618	0.488891								11.6179	0.588524								11.6152	0.78698								11.6155	0.511745	11.6118	0.351209								11.6189
11.6254	0.890624	11.603	0.197644								11.6263	0.517344								11.6262	0.58434								11.6235	0.770099								11.6238	0.513106	11.6201	0.366299								11.6272
11.6337	0.906813	11.6113	0.19892								11.6346	0.508103								11.6345	0.573898								11.6318	0.779068								11.632	0.512411	11.6284	0.376588								11.6355
11.642	0.901725	11.6196	0.199566								11.6429	0.507505								11.6428	0.583199								11.6401	0.767156								11.6403	0.521776	11.6367	0.406036								11.6438
11.6503	0.900753	11.6278	0.199203								11.6512	0.504786								11.6511	0.602798								11.6484	0.780391								11.6486	0.506876	11.645	0.43035								11.6521
11.6586	0.890276	11.6361	0.19859								11.6595	0.50545								11.6594	0.602039								11.6567	0.76977								11.6569	0.522358	11.6533	0.459707								11.6604
11.6669	0.895197	11.6444	0.199493								11.6678	0.511114								11.6677	0.620106								11.665	0.773851								11.6652	0.523104	11.6616	0.493167								11.6687
11.6752	0.907592	11.6527	0.200363								11.6761	0.509647								11.676	0.609035								11.6733	0.762308								11.6735	0.527619	11.6699	0.523451								11.677
11.6835	0.896703	11.661	0.194626								11.6844	0.512438								11.6843	0.598537								11.6816	0.76629								11.6818	0.531702	11.6782	0.55443								11.6853
11.6918	0.897915	11.6693	0.194289								11.6927	0.497296								11.6926	0.606164								11.6899	0.770327								11.6901	0.524639	11.6865	0.574663								11.6936
11.7001	0.914003	11.6776	0.194279								11.701	0.508018								11.7009	0.604692								11.6982	0.786593								11.6984	0.508793	11.6948	0.590308								11.7019
11.7084	0.913671	11.6859	0.193876								11.7093	0.515585								11.7092	0.598836								11.7065	0.782401								11.7067	0.52005	11.7031	0.597511								11.7102
11.7167	0.91628	11.6941	0.19482								11.7176	0.512734								11.7175	0.602936								11.7148	0.78176								11.715	0.512886	11.7114	0.600547								11.7185
11.725	0.917332	11.7024	0.197798								11.7259	0.526416								11.7258	0.607006								11.7231	0.78007								11.7233	0.507116	11.7197	0.600561								11.7268
11.7333	0.918166	11.7107	0.203065								11.7342	0.53211								11.7341	0.601437								11.7314	0.772314								11.7316	0.500351	11.728	0.588143								11.7351
11.7416	0.910144	11.719	0.202971								11.7425	0.529107								11.7424	0.597248								11.7397	0.772045								11.7399	0.518101	11.7363	0.581386								11.7434
11.7499	0.909976	11.7273	0.199697								11.7508	0.522459								11.7507	0.614489								11.748	0.779393								11.7482	0.521195	11.7446	0.568518								11.7517
11.7582	0.913659	11.7356	0.19972								11.7591	0.517578								11.759	0.611862								11.7563	0.783829								11.7565	0.523364	11.7529	0.548102								11.76
11.7665	0.922128	11.7439	0.201163								11.7674	0.51675								11.7673	0.607767								11.7646	0.791709								11.7648	0.513838	11.7612	0.533223								11.7683
11.7748	0.928983	11.7521	0.197669								11.7757	0.529321								11.7756	0.608837								11.7729	0.778574								11.7731	0.516555	11.7695	0.518381								11.7766
11.7831	0.915225	11.7604	0.194076								11.784	0.539195								11.7839	0.608828								11.7812	0.804075								11.7814	0.524967	11.7778	0.497495								11.7849
11.7914	0.910245	11.7687	0.195509								11.7923	0.539893								11.7921	0.620297								11.7895	0.823113								11.7897	0.526851	11.7861	0.488335								11.7932
11.7997	0.920819	11.777	0.202647								11.8006	0.532468								11.8004	0.622248								11.7978	0.851836								11.798	0.524698	11.7943	0.466949								11.8015
11.808	0.92691	11.7853	0.201384								11.8089	0.539733								11.8087	0.631367								11.8061	0.969003								11.8063	0.509895	11.8026	0.456508								11.8098
11.8163	0.934419	11.7936	0.195556								11.8172	0.55058								11.817	0.642529								11.8143	1.30714								11.8146	0.524203	11.8109	0.437747								11.8181
11.8246	0.930443	11.8019	0.198358								11.8255	0.552164								11.8253	0.634223								11.8226	2.00859								11.8229	0.530648	11.8192	0.428153								11.8264
11.8329	0.949179	11.8102	0.198708								11.8338	0.564082								11.8336	0.62774								11.8309	3.26762								11.8312	0.526486	11.8275	0.424618								11.8347
11.8412	0.950049	11.8184	0.198824								11.8421	0.570618								11.8419	0.625994								11.8392	5.04119								11.8395	0.519277	11.8358	0.416798								11.843
11.8495	0.955951	11.8267	0.199938								11.8504	0.55989								11.8502	0.632405								11.8475	7.13734								11.8478	0.512444	11.8441	0.398522								11.8513
11.8578	0.944304	11.835	0.201009								11.8587	0.557315								11.8585	0.645477								11.8558	9.28817								11.8561	0.546397	11.8524	0.396854								11.8596
11.8661	0.936074	11.8433	0.203044								11.867	0.558056								11.8668	0.655573								11.8641	11.2404								11.8644	0.546821	11.8607	0.389513								11.8679
11.8744	0.942849	11.8516	0.205279								11.8753	0.56896								11.8751	0.68639								11.8724	13.04								11.8727	0.541106	11.869	0.37985								11.8762
11.8827	0.951437	11.8599	0.201126								11.8836	0.584222								11.8834	0.773289								11.8807	14.7256								11.881	0.539573	11.8773	0.378658								11.8845
11.891	0.957395	11.8682	0.198964								11.8919	0.593458								11.8917	0.933106								11.889	16.2319								11.8893	0.53937	11.8856	0.369202								11.8928
11.8993	0.963889	11.8765	0.197052								11.9002	0.614361								11.9	1.30636								11.8973	17.5897								11.8976	0.534095	11.8939	0.371428								11.9011
11.9076	0.968772	11.8847	0.197509								11.9085	0.6549								11.9083	2.04154								11.9056	18.731								11.9059	0.539325	11.9022	0.360911								11.9094
11.9159	0.956719	11.893	0.201269								11.9168	0.736697								11.9166	3.14486								11.9139	19.6934								11.9142	0.53777	11.9105	0.363404								11.9177
11.9242	0.960403	11.9013	0.202256								11.9251	0.956339								11.9249	4.63063								11.9222	20.5449								11.9225	0.529506	11.9188	0.361548								11.926
11.9325	0.957012	11.9096	0.199941								11.9334	1.38762								11.9332	6.40273								11.9305	21.238								11.9308	0.539817	11.9271	0.358062								11.9343
11.9408	0.956498	11.9179	0.195737								11.9417	2.12084								11.9415	8.21485								11.9388	21.7926								11.9391	0.550964	11.9354	0.361177								11.9426
11.9491	0.952161	11.9262	0.201542								11.95	3.20451								11.9498	9.96342								11.9471	22.2042								11.9474	0.539324	11.9437	0.355449								11.9509
11.9574	0.952762	11.9345	0.20633								11.9583	4.60384								11.9581	11.5768								11.9554	22.5197								11.9557	0.531175	11.952	0.358572								11.9592
11.9657	0.969812	11.9427	0.202525								11.9666	6.2061								11.9664	12.9279								11.9637	22.7252								11.964	0.542159	11.9603	0.352484								11.9675
11.974	0.972952	11.951	0.198324								11.9749	7.80762								11.9747	14.0914								11.972	22.8354								11.9723	0.547984	11.9686	0.353529								11.9758
11.9823	0.989608	11.9593	0.19503								11.9832	9.26848								11.983	15.0861								11.9803	22.8269								11.9806	0.544923	11.9769	0.358047								11.9841
11.9906	0.979451	11.9676	0.202564								11.9915	10.5334								11.9913	15.9184								11.9886	22.7345								11.9889	0.552867	11.9852	0.350303								11.9924
11.9989	0.958928	11.9759	0.204439								11.9998	11.623								11.9996	16.6225								11.9969	22.5679								11.9972	0.563065	11.9935	0.349583								12.0007
12.0072	0.980523	11.9842	0.20579								12.008	12.5509								12.0079	17.158								12.0052	22.3611								12.0055	0.554763	12.0017	0.352505								12.009
12.0155	0.996814	11.9925	0.202985								12.0163	13.3285								12.0162	17.5411								12.0135	22.0354								12.0138	0.550892	12.01	0.357095								12.0173
12.0238	0.995466	12.0008	0.207656								12.0246	13.954								12.0245	17.7725								12.0218	21.6499								12.0221	0.573439	12.0183	0.351561								12.0256
12.0321	0.997095	12.009	0.203299								12.0329	14.4231								12.0328	17.8881								12.0301	21.2013								12.0303	0.57611	12.0266	0.353659								12.0339
12.0404	1.00468	12.0173	0.204101								12.0412	14.7686								12.0411	17.8846								12.0384	20.6816								12.0386	0.583664	12.0349	0.354513								12.0422
12.0487	1.00179	12.0256	0.205187								12.0495	14.9924								12.0494	17.7633								12.0467	20.1206								12.0469	0.608359	12.0432	0.356038								12.0505
12.057	0.997734	12.0339	0.203733								12.0578	15.0796								12.0577	17.544								12.055	19.5315								12.0552	0.618926	12.0515	0.355088								12.0588
12.0653	1.01019	12.0422	0.205476								12.0661	15.046								12.066	17.222								12.0633	18.8982								12.0635	0.635516	12.0598	0.352669								12.0671
12.0736	1.02256	12.0505	0.20916								12.0744	14.9143								12.0743	16.8299								12.0716	18.2001								12.0718	0.659376	12.0681	0.354242								12.0754
12.0819	1.04016	12.0588	0.2083								12.0827	14.6873								12.0826	16.374								12.0799	17.5012								12.0801	0.683468	12.0764	0.356059								12.0837
12.0902	1.06004	12.0671	0.211696								12.091	14.3749								12.0909	15.8463								12.0882	16.823								12.0884	0.710631	12.0847	0.354647								12.092
12.0985	1.0766	12.0753	0.214069								12.0993	13.9889								12.0992	15.2617								12.0965	16.0731								12.0967	0.738729	12.093	0.359315								12.1003
12.1068	1.09302	12.0836	0.213221								12.1076	13.5465								12.1075	14.6476								12.1048	15.2959								12.105	0.763995	12.1013	0.365472								12.1086
12.1151	1.10761	12.0919	0.212779								12.1159	13.0398								12.1158	14.0082								12.1131	14.52								12.1133	0.808772	12.1096	0.362023								12.1169
12.1234	1.12698	12.1002	0.216567								12.1242	12.4945								12.1241	13.3746								12.1214	13.7235								12.1216	0.828657	12.1179	0.362128								12.1252
12.1317	1.14383	12.1085	0.221161								12.1325	11.9197								12.1324	12.7036								12.1297	12.9128								12.1299	0.845315	12.1262	0.36065								12.1335
12.14	1.14147	12.1168	0.218984								12.1408	11.3444								12.1407	11.9829								12.138	12.1218								12.1382	0.848556	12.1345	0.364893								12.1418
12.1483	1.13623	12.1251	0.222107								12.1491	10.7593								12.149	11.2656								12.1463	11.3707								12.1465	0.842977	12.1428	0.362197								12.1501
12.1566	1.14555	12.1333	0.223404								12.1574	10.1141								12.1573	10.5599								12.1546	10.6609								12.1548	0.86043	12.1511	0.362099								12.1584
12.1649	1.14455	12.1416	0.22868								12.1657	9.46387								12.1656	9.87588								12.1629	9.95816								12.1631	0.862449	12.1594	0.36306								12.1667
12.1732	1.13579	12.1499	0.23913								12.174	8.81183								12.1739	9.19772								12.1712	9.27845								12.1714	0.851781	12.1677	0.361501								12.175
12.1815	1.13235	12.1582	0.24195								12.1823	8.18214								12.1822	8.49917								12.1795	8.55961								12.1797	0.845847	12.176	0.361041								12.1833
12.1898	1.13888	12.1665	0.249144								12.1906	7.57973								12.1905	7.85067								12.1878	7.88476								12.188	0.840401	12.1843	0.363376								12.1916
12.1981	1.12832	12.1748	0.256958								12.1989	6.97584								12.1988	7.27177								12.1961	7.2469								12.1963	0.813819	12.1926	0.369284								12.1999
12.2064	1.12238	12.1831	0.267011								12.2072	6.40828								12.2071	6.69277								12.2043	6.65235								12.2046	0.788644	12.2009	0.374694								12.2082
12.2147	1.11445	12.1914	0.270396								12.2155	5.88937								12.2154	6.13357								12.2126	6.09168								12.2129	0.783878	12.2092	0.372636								12.2165
12.223	1.09488	12.1996	0.279728								12.2238	5.37387								12.2237	5.60383								12.2209	5.56596								12.2212	0.780248	12.2174	0.371937								12.2248
12.2313	1.08492	12.2079	0.287863								12.2321	4.89792								12.232	5.08567								12.2292	5.08915								12.2295	0.768712	12.2257	0.373863								12.2331
12.2396	1.08818	12.2162	0.295487								12.2404	4.46121								12.2403	4.62281								12.2375	4.66697								12.2378	0.752898	12.234	0.370189								12.2414
12.2479	1.09651	12.2245	0.3103								12.2487	4.03473								12.2486	4.20203								12.2458	4.27668								12.2461	0.735793	12.2423	0.368822								12.2497
12.2562	1.09368	12.2328	0.314166								12.257	3.66612								12.2569	3.822								12.2541	3.92123								12.2544	0.714216	12.2506	0.370156								12.258
12.2645	1.08692	12.2411	0.315243								12.2653	3.33341								12.2652	3.48467								12.2624	3.61045								12.2627	0.707862	12.2589	0.374142								12.2663
12.2728	1.08662	12.2494	0.319877								12.2736	3.02739								12.2735	3.17544								12.2707	3.29861								12.271	0.710212	12.2672	0.375324								12.2746
12.2811	1.08571	12.2577	0.319756								12.2819	2.76126								12.2818	2.89948								12.279	3.02057								12.2793	0.706506	12.2755	0.373257								12.2829
12.2894	1.0849	12.2659	0.320748								12.2902	2.53831								12.2901	2.65586								12.2873	2.76768								12.2876	0.694386	12.2838	0.372992								12.2912
12.2977	1.07597	12.2742	0.320943								12.2985	2.29783								12.2984	2.41595								12.2956	2.54506								12.2959	0.676452	12.2921	0.374916								12.2995
12.306	1.06811	12.2825	0.319741								12.3068	2.08256								12.3067	2.19938								12.3039	2.33777								12.3042	0.686407	12.3004	0.377339								12.3078
12.3143	1.0671	12.2908	0.322643								12.3151	1.90122								12.315	2.00125								12.3122	2.16832								12.3125	0.677854	12.3087	0.380081								12.3161
12.3226	1.0572	12.2991	0.312661								12.3234	1.74396								12.3233	1.83083								12.3205	2.01623								12.3208	0.678474	12.317	0.3812								12.3244
12.3309	1.04875	12.3074	0.312604								12.3317	1.5921								12.3316	1.69557								12.3288	1.87695								12.3291	0.689918	12.3253	0.379779								12.3327
12.3391	1.04223	12.3157	0.30743								12.34	1.47331								12.3399	1.56895								12.3371	1.75975								12.3374	0.707494	12.3336	0.3785								12.341
12.3474	1.04632	12.3239	0.301821								12.3483	1.36655								12.3482	1.44286								12.3454	1.65266								12.3457	0.717783	12.3419	0.379239								12.3493
12.3557	1.05631	12.3322	0.297476								12.3566	1.26412								12.3565	1.3457								12.3537	1.5484								12.354	0.73378	12.3502	0.379654								12.3576
12.364	1.03637	12.3405	0.289203								12.3649	1.18128								12.3648	1.25599								12.362	1.45256								12.3623	0.755947	12.3585	0.382421								12.3659
12.3723	1.02375	12.3488	0.280575								12.3732	1.0982								12.3731	1.19589								12.3703	1.37532								12.3706	0.77641	12.3668	0.387592								12.3742
12.3806	1.04087	12.3571	0.275251								12.3815	1.03072								12.3814	1.12484								12.3786	1.30697								12.3789	0.794747	12.3751	0.383818								12.3825
12.3889	1.0455	12.3654	0.264441								12.3898	0.974061								12.3897	1.06476								12.3869	1.24994								12.3872	0.805303	12.3834	0.387321								12.3908
12.3972	1.04513	12.3737	0.257961								12.3981	0.93012								12.398	1.00555								12.3952	1.19409								12.3955	0.811268	12.3917	0.387989								12.3991
12.4055	1.04432	12.382	0.252464								12.4064	0.895258								12.4063	0.958488								12.4035	1.1748								12.4038	0.8188	12.4	0.388724								12.4074
12.4138	1.03945	12.3902	0.244476								12.4147	0.859864								12.4146	0.945135								12.4118	1.14846								12.4121	0.823884	12.4083	0.392727								12.4157
12.4221	1.03392	12.3985	0.244503								12.423	0.82683								12.4229	0.91504								12.4201	1.09606								12.4204	0.830003	12.4166	0.393902								12.424
12.4304	1.02656	12.4068	0.235715								12.4313	0.797157								12.4312	0.881655								12.4284	1.06631								12.4286	0.828604	12.4248	0.395557								12.4323
12.4387	1.03486	12.4151	0.23056								12.4396	0.759442								12.4395	0.860617								12.4367	1.04985								12.4369	0.814247	12.4331	0.394906								12.4406
12.447	1.04801	12.4234	0.22928								12.4479	0.736504								12.4478	0.846366								12.445	1.0267								12.4452	0.806488	12.4414	0.392128								12.4489
12.4553	1.03949	12.4317	0.22674								12.4562	0.726731								12.4561	0.825257								12.4533	1.01628								12.4535	0.794234	12.4497	0.395501								12.4572
12.4636	1.03251	12.44	0.224581								12.4645	0.712608								12.4644	0.800885								12.4616	1.00761								12.4618	0.773974	12.458	0.398415								12.4655
12.4719	1.04121	12.4483	0.220616								12.4728	0.715331								12.4727	0.796489								12.4699	0.984024								12.4701	0.758442	12.4663	0.395129								12.4738
12.4802	1.03482	12.4565	0.2205								12.4811	0.715285								12.481	0.791535								12.4782	0.966547								12.4784	0.753313	12.4746	0.395391								12.4821
12.4885	1.03999	12.4648	0.220241								12.4894	0.692582								12.4893	0.800052								12.4865	0.963216								12.4867	0.759523	12.4829	0.393999								12.4904
12.4968	1.04336	12.4731	0.210258								12.4977	0.660969								12.4976	0.78503								12.4948	0.949059								12.495	0.757691	12.4912	0.39445								12.4987
12.5051	1.0445	12.4814	0.213968								12.506	0.65708								12.5059	0.769995								12.5031	0.937121								12.5033	0.744228	12.4995	0.395041								12.507
12.5134	1.05307	12.4897	0.212721								12.5143	0.666859								12.5142	0.774421								12.5114	0.942461								12.5116	0.739201	12.5078	0.397353								12.5153
12.5217	1.03951	12.498	0.208879								12.5226	0.664188								12.5225	0.760806								12.5197	0.941956								12.5199	0.73074	12.5161	0.401237								12.5236
12.53	1.04185	12.5063	0.207258								12.5309	0.639073								12.5308	0.76664								12.528	0.933397								12.5282	0.715042	12.5244	0.401961								12.5319
12.5383	1.04778	12.5145	0.204306								12.5392	0.640323								12.5391	0.75597								12.5363	0.917162								12.5365	0.701039	12.5327	0.401311								12.5402
12.5466	1.05326	12.5228	0.207443								12.5475	0.66159								12.5474	0.755682								12.5446	0.91555								12.5448	0.69737	12.541	0.402314								12.5485
12.5549	1.04609	12.5311	0.209817								12.5558	0.655907								12.5557	0.75797								12.5529	0.924989								12.5531	0.698408	12.5493	0.402097								12.5568
12.5632	1.04537	12.5394	0.204005								12.5641	0.655704								12.564	0.761196								12.5612	0.925203								12.5614	0.696772	12.5576	0.401845								12.5651
12.5715	1.05757	12.5477	0.206912								12.5724	0.658674								12.5723	0.749602								12.5695	0.921391								12.5697	0.695441	12.5659	0.403857								12.5734
12.5798	1.06131	12.556	0.207796								12.5807	0.650628								12.5806	0.753179								12.5778	0.921648								12.578	0.680913	12.5742	0.402509								12.5817
12.5881	1.06475	12.5643	0.207926								12.589	0.653284								12.5889	0.755689								12.5861	0.940524								12.5863	0.663569	12.5825	0.403468								12.59
12.5964	1.07028	12.5726	0.205457								12.5973	0.65244								12.5972	0.763664								12.5943	0.936776								12.5946	0.652112	12.5908	0.40478								12.5983
12.6047	1.07272	12.5808	0.207368								12.6056	0.649406								12.6055	0.765641								12.6026	0.921191								12.6029	0.653166	12.5991	0.402798								12.6066
12.613	1.06321	12.5891	0.20487								12.6139	0.641822								12.6138	0.753694								12.6109	0.912102								12.6112	0.660975	12.6074	0.403793								12.6149
12.6213	1.06509	12.5974	0.204237								12.6222	0.637578								12.6221	0.750403								12.6192	0.917879								12.6195	0.662817	12.6157	0.404373								12.6232
12.6296	1.07167	12.6057	0.200525								12.6305	0.661137								12.6304	0.759221								12.6275	0.9178								12.6278	0.656631	12.624	0.403286								12.6315
12.6379	1.06913	12.614	0.203305								12.6388	0.672144								12.6387	0.75984								12.6358	0.919868								12.6361	0.645569	12.6323	0.404152								12.6398
12.6462	1.0665	12.6223	0.204189								12.6471	0.664776								12.647	0.750086								12.6441	0.922858								12.6444	0.642516	12.6405	0.405969								12.6481
12.6545	1.06018	12.6306	0.20374								12.6554	0.657205								12.6553	0.753183								12.6524	0.913552								12.6527	0.649773	12.6488	0.405962								12.6564
12.6628	1.0541	12.6389	0.20601								12.6637	0.651443								12.6636	0.76273								12.6607	0.911723								12.661	0.648716	12.6571	0.403127								12.6647
12.6711	1.05581	12.6471	0.204246								12.672	0.650594								12.6719	0.760244								12.669	0.916234								12.6693	0.644846	12.6654	0.404684								12.673
12.6794	1.06315	12.6554	0.205719								12.6803	0.651651								12.6802	0.751367								12.6773	0.930955								12.6776	0.658802	12.6737	0.408264								12.6813
12.6877	1.06401	12.6637	0.208243								12.6886	0.653486								12.6885	0.738511								12.6856	0.926912								12.6859	0.662392	12.682	0.407423								12.6896
12.696	1.06457	12.672	0.208005								12.6969	0.643035								12.6968	0.743224								12.6939	0.914522								12.6942	0.659546	12.6903	0.410013								12.6979
12.7043	1.06077	12.6803	0.207325								12.7052	0.646529								12.7051	0.753152								12.7022	0.914632								12.7025	0.66022	12.6986	0.412078								12.7062
12.7126	1.07127	12.6886	0.206116								12.7135	0.660055								12.7134	0.771761								12.7105	0.924006								12.7108	0.653115	12.7069	0.409857								12.7145
12.7209	1.08055	12.6969	0.205604								12.7218	0.662567								12.7217	0.758722								12.7188	0.936125								12.7191	0.650855	12.7152	0.409496								12.7228
12.7292	1.07918	12.7051	0.207152								12.7301	0.670413								12.73	0.773466								12.7271	0.930156								12.7274	0.648698	12.7235	0.412263								12.7311
12.7375	1.08806	12.7134	0.205425								12.7384	0.648612								12.7383	0.765331								12.7354	0.936557								12.7357	0.646093	12.7318	0.414943								12.7394
12.7458	1.095	12.7217	0.205687								12.7467	0.650349								12.7466	0.779083								12.7437	0.938416								12.744	0.641454	12.7401	0.414892								12.7477
12.7541	1.10018	12.73	0.208034								12.755	0.660819								12.7549	0.77406								12.752	0.936697								12.7523	0.636359	12.7484	0.414434								12.756
12.7624	1.09861	12.7383	0.20902								12.7633	0.673354								12.7632	0.769561								12.7603	0.942734								12.7606	0.658717	12.7567	0.414791								12.7643
12.7707	1.0941	12.7466	0.208753								12.7716	0.673702								12.7715	0.770926								12.7686	0.939327								12.7689	0.673636	12.765	0.417174								12.7726
12.779	1.10458	12.7549	0.208616								12.7799	0.673138								12.7798	0.760761								12.7769	0.932854								12.7772	0.647909	12.7733	0.417395								12.7809
12.7873	1.11446	12.7632	0.210229								12.7882	0.674003								12.7881	0.768791								12.7852	0.931742								12.7855	0.640218	12.7816	0.414997								12.7892
12.7956	1.10938	12.7714	0.207841								12.7965	0.664046								12.7964	0.762308								12.7935	0.936666								12.7938	0.655063	12.7899	0.415003								12.7975
12.8039	1.10596	12.7797	0.208187								12.8048	0.672777								12.8047	0.751497								12.8018	0.937666								12.8021	0.660799	12.7982	0.418797								12.8058
12.8122	1.10305	12.788	0.209871								12.8131	0.684118								12.813	0.772401								12.8101	0.936446								12.8104	0.658551	12.8065	0.42197								12.8141
12.8205	1.11718	12.7963	0.212857								12.8214	0.677506								12.8213	0.771435								12.8184	0.941104								12.8187	0.656398	12.8148	0.419648								12.8224
12.8288	1.11206	12.8046	0.214904								12.8297	0.660019								12.8296	0.748917								12.8267	0.955483								12.8269	0.658801	12.8231	0.416305								12.8307
12.8371	1.09763	12.8129	0.213381								12.838	0.68167								12.8379	0.767909								12.835	0.952387								12.8352	0.67454	12.8314	0.416321								12.839
12.8454	1.1113	12.8212	0.214485								12.8463	0.682356								12.8462	0.778186								12.8433	0.930543								12.8435	0.680644	12.8397	0.421951								12.8473
12.8537	1.11505	12.8295	0.213613								12.8546	0.677184								12.8545	0.764416								12.8516	0.92518								12.8518	0.67033	12.8479	0.422892								12.8556
12.862	1.10458	12.8377	0.21193								12.8629	0.672039								12.8628	0.776539								12.8599	0.952021								12.8601	0.665657	12.8562	0.41828								12.8639
12.8703	1.10325	12.846	0.213265								12.8712	0.681935								12.8711	0.770719								12.8682	0.951055								12.8684	0.670257	12.8645	0.420443								12.8722
12.8786	1.10303	12.8543	0.212382								12.8795	0.692878								12.8794	0.76689								12.8765	0.957716								12.8767	0.674965	12.8728	0.42488								12.8805
12.8869	1.10732	12.8626	0.211728								12.8878	0.67645								12.8877	0.762354								12.8848	0.948024								12.885	0.685503	12.8811	0.42397								12.8888
12.8952	1.10844	12.8709	0.211817								12.8961	0.672743								12.896	0.777331								12.8931	0.95591								12.8933	0.686418	12.8894	0.422197								12.8971
12.9035	1.11899	12.8792	0.212834								12.9044	0.685433								12.9043	0.790718								12.9014	0.950946								12.9016	0.677365	12.8977	0.421904								12.9054
12.9118	1.11402	12.8875	0.216263								12.9127	0.695509								12.9126	0.773258								12.9097	0.949976								12.9099	0.668432	12.906	0.423685								12.9137
12.9201	1.12624	12.8957	0.218812								12.921	0.686641								12.9209	0.803251								12.918	0.949777								12.9182	0.666436	12.9143	0.422361								12.922
12.9284	1.12105	12.904	0.216903								12.9293	0.692412								12.9292	0.785398								12.9263	0.963007								12.9265	0.6746	12.9226	0.42008								12.9303
12.9367	1.12686	12.9123	0.216893								12.9376	0.681872								12.9375	0.789892								12.9346	0.969883								12.9348	0.684566	12.9309	0.422585								12.9386
12.945	1.12345	12.9206	0.216266								12.9459	0.673099								12.9458	0.795621								12.9429	0.965687								12.9431	0.680334	12.9392	0.424432								12.9469
12.9533	1.11733	12.9289	0.214968								12.9542	0.699391								12.9541	0.798411								12.9512	0.983787								12.9514	0.686576	12.9475	0.424177								12.9552
12.9616	1.12828	12.9372	0.215221								12.9625	0.688465								12.9624	0.782868								12.9595	0.965179								12.9597	0.694008	12.9558	0.422613								12.9635
12.9699	1.1412	12.9455	0.216506								12.9708	0.694985								12.9707	0.789293								12.9678	0.968552								12.968	0.689298	12.9641	0.422153								12.9718
12.9782	1.13528	12.9538	0.215474								12.9791	0.708959								12.979	0.790796								12.976	0.982391								12.9763	0.694051	12.9724	0.423943								12.9801
12.9865	1.13261	12.962	0.215279								12.9874	0.723525								12.9873	0.785432								12.9843	0.968282								12.9846	0.688819	12.9807	0.427041								12.9884
12.9948	1.13558	12.9703	0.215192								12.9957	0.725138								12.9956	0.801705								12.9926	0.963708								12.9929	0.693617	12.989	0.426101								12.9967
13.0031	1.13349	12.9786	0.216035								13.004	0.711086								13.0039	0.809596								13.0009	0.970069								13.0012	0.703558	12.9973	0.429933								13.005
13.0114	1.13521	12.9869	0.216286								13.0123	0.729906								13.0122	0.815394								13.0092	0.973603								13.0095	0.700925	13.0056	0.43415								13.0133
13.0197	1.13863	12.9952	0.216208								13.0206	0.698433								13.0205	0.81781								13.0175	0.960409								13.0178	0.699988	13.0139	0.432489								13.0216
13.028	1.13949	13.0035	0.220063								13.0289	0.707465								13.0288	0.815986								13.0258	0.969635								13.0261	0.70871	13.0222	0.430622								13.0299
13.0363	1.14408	13.0118	0.220061								13.0372	0.700095								13.0371	0.806676								13.0341	0.969808								13.0344	0.699248	13.0305	0.432344								13.0382
13.0446	1.14504	13.0201	0.21756								13.0455	0.709307								13.0454	0.803387								13.0424	0.969705								13.0427	0.70028	13.0388	0.436722								13.0465
13.0529	1.14076	13.0283	0.216046								13.0538	0.710099								13.0537	0.795392								13.0507	0.979708								13.051	0.706436	13.0471	0.436178								13.0548
13.0612	1.16359	13.0366	0.215198								13.0621	0.733292								13.0619	0.799981								13.059	0.977125								13.0593	0.730011	13.0554	0.438187								13.0631
13.0695	1.1521	13.0449	0.216985								13.0704	0.723361								13.0703	0.807112								13.0673	0.986213								13.0676	0.709586	13.0636	0.437365								13.0714
13.0778	1.15284	13.0532	0.217539								13.0787	0.725063								13.0785	0.803284								13.0756	0.988603								13.0759	0.707898	13.0719	0.437553								13.0797
13.0861	1.14702	13.0615	0.216764								13.087	0.693348								13.0868	0.823237								13.0839	0.995594								13.0842	0.711752	13.0802	0.442342								13.088
13.0943	1.14986	13.0698	0.217763								13.0953	0.695669								13.0951	0.800503								13.0922	1.00381								13.0925	0.716946	13.0885	0.445147								13.0963
13.1026	1.15822	13.0781	0.218149								13.1036	0.707962								13.1034	0.824886								13.1005	0.999552								13.1008	0.712746	13.0968	0.443308								13.1046
13.1109	1.17105	13.0863	0.214461								13.1119	0.714655								13.1117	0.837666								13.1088	0.983807								13.1091	0.704275	13.1051	0.441586								13.1129
13.1192	1.15177	13.0946	0.21268								13.1202	0.715796								13.12	0.815013								13.1171	0.985134								13.1174	0.698419	13.1134	0.438363								13.1212
13.1275	1.16124	13.1029	0.214907								13.1285	0.733925								13.1283	0.814022								13.1254	0.991305								13.1257	0.705432	13.1217	0.442043								13.1295
13.1358	1.14591	13.1112	0.214219								13.1368	0.73721								13.1366	0.808763								13.1337	0.988983								13.134	0.695077	13.13	0.446704								13.1378
13.1441	1.16615	13.1195	0.214526								13.1451	0.717606								13.1449	0.831521								13.142	0.984191								13.1423	0.698565	13.1383	0.442853								13.1461
13.1524	1.17056	13.1278	0.216604								13.1534	0.732197								13.1532	0.830361								13.1503	0.984069								13.1506	0.710418	13.1466	0.442971								13.1544
13.1607	1.16375	13.1361	0.214833								13.1617	0.75489								13.1615	0.824473								13.1586	0.997747								13.1589	0.712707	13.1549	0.442641								13.1627
13.169	1.16586	13.1444	0.212644								13.17	0.74119								13.1698	0.824768								13.1669	0.994134								13.1672	0.711681	13.1632	0.443728								13.1709
13.1773	1.1706	13.1526	0.21381								13.1783	0.740169								13.1781	0.834245								13.1752	0.995008								13.1755	0.712649	13.1715	0.446477								13.1793
13.1856	1.16667	13.1609	0.216352								13.1866	0.750034								13.1864	0.845447								13.1835	1.01664								13.1838	0.722568	13.1798	0.443766								13.1875
13.1939	1.17273	13.1692	0.214859								13.1949	0.733353								13.1947	0.853219								13.1918	0.997877								13.1921	0.716879	13.1881	0.444759								13.1959
13.2022	1.16008	13.1775	0.213872								13.2032	0.735924								13.203	0.832677								13.2001	1.01276								13.2004	0.714298	13.1964	0.443881								13.2041
13.2105	1.17039	13.1858	0.215451								13.2115	0.734962								13.2113	0.848354								13.2084	1.0238								13.2087	0.726708	13.2047	0.444812								13.2124
13.2188	1.18595	13.1941	0.216105								13.2198	0.743018								13.2196	0.827824								13.2167	1.01637								13.2169	0.73171	13.213	0.446388								13.2207
13.2271	1.17885	13.2024	0.21686								13.2281	0.714052								13.2279	0.835833								13.225	1.00791								13.2252	0.727686	13.2213	0.445952								13.229
13.2354	1.18332	13.2107	0.216677								13.2364	0.747909								13.2362	0.825349								13.2333	1.00548								13.2335	0.714922	13.2296	0.449769								13.2373
13.2437	1.1716	13.2189	0.217235								13.2447	0.727799								13.2445	0.842015								13.2416	1.02191								13.2418	0.712771	13.2379	0.454112								13.2456
13.252	1.1829	13.2272	0.218464								13.253	0.746235								13.2528	0.848559								13.2499	0.99636								13.2501	0.737619	13.2462	0.452168								13.2539
13.2603	1.18535	13.2355	0.217861								13.2613	0.743064								13.2611	0.852047								13.2582	1.01321								13.2584	0.742966	13.2545	0.454473								13.2622
13.2686	1.18699	13.2438	0.217048								13.2696	0.761058								13.2694	0.838616								13.2665	1.01275								13.2667	0.742545	13.2628	0.451418								13.2705
13.2769	1.18193	13.2521	0.215969								13.2779	0.751991								13.2777	0.844211								13.2748	1.02252								13.275	0.745223	13.271	0.451577								13.2788
13.2852	1.20485	13.2604	0.21528								13.2862	0.737531								13.286	0.850058								13.2831	1.03058								13.2833	0.744985	13.2793	0.45262								13.2871
13.2935	1.19511	13.2687	0.216198								13.2945	0.744222								13.2943	0.84318								13.2914	1.03109								13.2916	0.730586	13.2876	0.453122								13.2954
13.3018	1.18256	13.2769	0.213373								13.3028	0.761614								13.3026	0.866674								13.2997	1.03601								13.2999	0.763721	13.2959	0.449983								13.3037
13.3101	1.18907	13.2852	0.212975								13.3111	0.750667								13.3109	0.860441								13.308	1.02524								13.3082	0.750141	13.3042	0.447176								13.312
13.3184	1.20036	13.2935	0.214789								13.3194	0.770899								13.3192	0.860134								13.3163	1.0256								13.3165	0.734773	13.3125	0.454769								13.3203
13.3267	1.20156	13.3018	0.208046								13.3277	0.765651								13.3275	0.869362								13.3246	1.00744								13.3248	0.737037	13.3208	0.464068								13.3286
13.335	1.21176	13.3101	0.207316								13.336	0.755627								13.3358	0.864739								13.3329	1.03296								13.3331	0.750359	13.3291	0.459011								13.3369
13.3433	1.20807	13.3184	0.212334								13.3443	0.756296								13.3441	0.870862								13.3412	1.03573								13.3414	0.75705	13.3374	0.459615								13.3452
13.3516	1.20903	13.3267	0.210798								13.3526	0.78801								13.3524	0.853905								13.3495	1.03054								13.3497	0.751002	13.3457	0.460964								13.3535
13.3599	1.20323	13.335	0.211007								13.3609	0.77923								13.3607	0.851527								13.3577	1.0468								13.358	0.757717	13.354	0.463595								13.3618
13.3682	1.21699	13.3432	0.212528								13.3692	0.784297								13.369	0.854871								13.366	1.04113								13.3663	0.763197	13.3623	0.467981								13.3701
13.3765	1.20934	13.3515	0.21107								13.3775	0.781146								13.3773	0.850369								13.3743	1.05702								13.3746	0.755599	13.3706	0.464393								13.3784
13.3848	1.20546	13.3598	0.207553								13.3858	0.787579								13.3856	0.870144								13.3826	1.0489								13.3829	0.754922	13.3789	0.466884								13.3867
13.3931	1.19644	13.3681	0.208507								13.3941	0.777803								13.3939	0.884396								13.3909	1.03415								13.3912	0.75761	13.3872	0.468016								13.395
13.4014	1.20059	13.3764	0.21148								13.4024	0.765298								13.4022	0.889144								13.3992	1.04366								13.3995	0.76486	13.3955	0.462203								13.4033
13.4097	1.21413	13.3847	0.214851								13.4107	0.77915								13.4105	0.876207								13.4075	1.0513								13.4078	0.773286	13.4038	0.463949								13.4116
13.418	1.20674	13.393	0.209244								13.419	0.780006								13.4188	0.904698								13.4158	1.06006								13.4161	0.77825	13.4121	0.460753								13.4199
13.4263	1.21046	13.4013	0.207896								13.4273	0.771993								13.4271	0.882207								13.4241	1.05786								13.4244	0.755669	13.4204	0.461796								13.4282
13.4346	1.21437	13.4095	0.206711								13.4356	0.77055								13.4354	0.88596								13.4324	1.04534								13.4327	0.760078	13.4287	0.465453								13.4365
13.4429	1.22314	13.4178	0.205923								13.4439	0.773847								13.4437	0.890924								13.4407	1.05832								13.441	0.76936	13.437	0.46696								13.4448
13.4512	1.22555	13.4261	0.205692								13.4522	0.785653								13.452	0.878479								13.449	1.07351								13.4493	0.788931	13.4453	0.470158								13.4531
13.4595	1.21246	13.4344	0.207981								13.4605	0.784969								13.4603	0.885875								13.4573	1.04652								13.4576	0.784846	13.4536	0.473005								13.4614
13.4678	1.20849	13.4427	0.206179								13.4688	0.784822								13.4686	0.884447								13.4656	1.06095								13.4659	0.781458	13.4619	0.470768								13.4697
13.4761	1.20847	13.451	0.207304								13.4771	0.783092								13.4769	0.896497								13.4739	1.06948								13.4742	0.78189	13.4702	0.474985								13.478
13.4844	1.23202	13.4593	0.209205								13.4854	0.780342								13.4852	0.905031								13.4822	1.0678								13.4825	0.794828	13.4785	0.480314								13.4863
13.4927	1.24545	13.4675	0.202921								13.4936	0.775467								13.4935	0.884518								13.4905	1.06799								13.4908	0.791248	13.4867	0.47783								13.4946
13.501	1.22025	13.4758	0.212048								13.5019	0.779803								13.5018	0.88897								13.4988	1.05382								13.4991	0.770085	13.495	0.470676								13.5029
13.5093	1.21558	13.4841	0.21079								13.5102	0.792099								13.5101	0.886482								13.5071	1.05687								13.5074	0.793362	13.5033	0.469462								13.5112
13.5176	1.20731	13.4924	0.209258								13.5185	0.788926								13.5184	0.888742								13.5154	1.06027								13.5157	0.80251	13.5116	0.470671								13.5195
13.5259	1.21296	13.5007	0.206756								13.5268	0.786217								13.5267	0.892369								13.5237	1.0736								13.524	0.785787	13.5199	0.476617								13.5278
13.5342	1.20831	13.509	0.209692								13.5351	0.79833								13.535	0.885888								13.532	1.07769								13.5323	0.78718	13.5282	0.4806								13.5361
13.5425	1.22082	13.5173	0.209997								13.5434	0.795925								13.5433	0.907767								13.5403	1.08085								13.5406	0.788507	13.5365	0.483422								13.5444
13.5508	1.23977	13.5256	0.208704								13.5517	0.795907								13.5516	0.881977								13.5486	1.05008								13.5489	0.791352	13.5448	0.477999								13.5527
13.5591	1.24239	13.5338	0.205753								13.56	0.805978								13.5599	0.894477								13.5569	1.04631								13.5572	0.802937	13.5531	0.474525								13.561
13.5674	1.23421	13.5421	0.205641								13.5683	0.814091								13.5682	0.898279								13.5652	1.0697								13.5655	0.788232	13.5614	0.480513								13.5693
13.5757	1.22854	13.5504	0.20456								13.5766	0.809435								13.5765	0.89298								13.5735	1.07081								13.5738	0.795343	13.5697	0.482651								13.5776
13.584	1.24015	13.5587	0.205528								13.5849	0.805385								13.5848	0.901594								13.5818	1.06873								13.5821	0.802407	13.578	0.485573								13.5859
13.5923	1.24931	13.567	0.204712								13.5932	0.808831								13.5931	0.902134								13.5901	1.08131								13.5904	0.79261	13.5863	0.486036								13.5942
13.6006	1.24249	13.5753	0.207442								13.6015	0.835784								13.6014	0.910318								13.5984	1.08798								13.5987	0.781814	13.5946	0.485541								13.6025
13.6089	1.25307	13.5836	0.209725								13.6098	0.828189								13.6097	0.915781								13.6067	1.08984								13.607	0.797314	13.6029	0.485002								13.6108
13.6172	1.25555	13.5919	0.203849								13.6181	0.807014								13.618	0.923117								13.615	1.09696								13.6152	0.812527	13.6112	0.486066								13.6191
13.6255	1.25863	13.6001	0.210728								13.6264	0.811587								13.6263	0.901434								13.6233	1.09779								13.6235	0.799963	13.6195	0.483732								13.6274
13.6338	1.24683	13.6084	0.203675								13.6347	0.820142								13.6346	0.905767								13.6316	1.10236								13.6318	0.799625	13.6278	0.484368								13.6357
13.6421	1.25022	13.6167	0.200498								13.643	0.824161								13.6429	0.897022								13.6399	1.10221								13.6401	0.806305	13.6361	0.485503								13.644
13.6504	1.26687	13.625	0.20717								13.6513	0.826517								13.6512	0.903143								13.6482	1.09907								13.6484	0.804918	13.6444	0.488918								13.6523
13.6587	1.26308	13.6333	0.205897								13.6596	0.826031								13.6595	0.915041								13.6565	1.08427								13.6567	0.825093	13.6527	0.491056								13.6606
13.667	1.27273	13.6416	0.20503								13.6679	0.819694								13.6678	0.918245								13.6648	1.10147								13.665	0.824683	13.661	0.490038								13.6689
13.6753	1.26339	13.6499	0.205117								13.6762	0.815839								13.6761	0.919476								13.6731	1.08644								13.6733	0.833083	13.6693	0.484431								13.6772
13.6836	1.28131	13.6581	0.207032								13.6845	0.837428								13.6844	0.919011								13.6814	1.11968								13.6816	0.828589	13.6776	0.488114								13.6855
13.6919	1.2871	13.6664	0.201536								13.6928	0.823224								13.6927	0.917153								13.6897	1.10771								13.6899	0.807078	13.6859	0.489905								13.6938
13.7002	1.28141	13.6747	0.204997								13.7011	0.814683								13.701	0.921042								13.698	1.131								13.6982	0.81137	13.6941	0.490764								13.7021
13.7085	1.2778	13.683	0.203036								13.7094	0.825073								13.7093	0.934158								13.7063	1.1135								13.7065	0.823252	13.7024	0.49787								13.7104
13.7168	1.27292	13.6913	0.205691								13.7177	0.834987								13.7176	0.92349								13.7146	1.10475								13.7148	0.807503	13.7107	0.491434								13.7187
13.7251	1.27607	13.6996	0.204064								13.726	0.835998								13.7259	0.915812								13.7229	1.1066								13.7231	0.821467	13.719	0.489823								13.727
13.7334	1.2793	13.7079	0.203036								13.7343	0.830779								13.7342	0.935661								13.7312	1.12062								13.7314	0.812946	13.7273	0.491223								13.7353
13.7417	1.29314	13.7162	0.204201								13.7426	0.8379								13.7425	0.939447								13.7395	1.13636								13.7397	0.832548	13.7356	0.490622								13.7436
13.75	1.30566	13.7244	0.205463								13.7509	0.840171								13.7508	0.927076								13.7477	1.12373								13.748	0.822991	13.7439	0.490796								13.7519
13.7583	1.29924	13.7327	0.20747								13.7592	0.842231								13.7591	0.931157								13.756	1.11618								13.7563	0.820872	13.7522	0.492548								13.7602
13.7666	1.29225	13.741	0.205936								13.7675	0.856371								13.7674	0.940053								13.7643	1.09756								13.7646	0.822292	13.7605	0.491783								13.7685
13.7749	1.29236	13.7493	0.206247								13.7758	0.83968								13.7757	0.934607								13.7726	1.10854								13.7729	0.831211	13.7688	0.492257								13.7768
13.7832	1.2892	13.7576	0.206944								13.7841	0.832346								13.784	0.938817								13.7809	1.11391								13.7812	0.832889	13.7771	0.499682								13.7851
13.7915	1.29429	13.7659	0.20484								13.7924	0.830858								13.7923	0.939372								13.7892	1.1138								13.7895	0.842307	13.7854	0.497387								13.7934
13.7998	1.29105	13.7742	0.202529								13.8007	0.838547								13.8006	0.936742								13.7975	1.10975								13.7978	0.845929	13.7937	0.496796								13.8017
13.8081	1.30195	13.7825	0.210465								13.809	0.827278								13.8089	0.939151								13.8058	1.10453								13.8061	0.851313	13.802	0.500037								13.81
13.8164	1.29395	13.7907	0.203674								13.8173	0.83315								13.8172	0.940356								13.8141	1.11906								13.8144	0.840502	13.8103	0.498405								13.8183
13.8247	1.29947	13.799	0.202657								13.8256	0.854591								13.8255	0.946964								13.8224	1.12959								13.8227	0.844213	13.8186	0.498492								13.8266
13.833	1.30294	13.8073	0.204245								13.8339	0.860528								13.8338	0.961507								13.8307	1.128								13.831	0.836503	13.8269	0.501412								13.8349
13.8412	1.30538	13.8156	0.201477								13.8422	0.85046								13.8421	0.968091								13.839	1.14544								13.8393	0.826582	13.8352	0.501689								13.8432
13.8495	1.31251	13.8239	0.207186								13.8505	0.829745								13.8504	0.948								13.8473	1.14081								13.8476	0.830411	13.8435	0.509009								13.8515
13.8578	1.32591	13.8322	0.201605								13.8588	0.823911								13.8587	0.940667								13.8556	1.14322								13.8559	0.831515	13.8518	0.504657								13.8598
13.8661	1.32484	13.8405	0.200074								13.8671	0.834588								13.867	0.941608								13.8639	1.134								13.8642	0.83216	13.8601	0.501733								13.8681
13.8744	1.31268	13.8487	0.202957								13.8754	0.850486								13.8753	0.950618								13.8722	1.12917								13.8725	0.838232	13.8684	0.507472								13.8764
13.8827	1.313	13.857	0.202584								13.8837	0.865516								13.8836	0.949999								13.8805	1.1398								13.8808	0.843004	13.8767	0.510712								13.8847
13.891	1.31658	13.8653	0.205379								13.892	0.860729								13.8919	0.954614								13.8888	1.14639								13.8891	0.864536	13.885	0.507566								13.893
13.8993	1.31174	13.8736	0.210286								13.9003	0.842295								13.9002	0.961375								13.8971	1.14379								13.8974	0.852858	13.8933	0.50643								13.9013
13.9076	1.31459	13.8819	0.204447								13.9086	0.848805								13.9085	0.965498								13.9054	1.14721								13.9057	0.842866	13.9015	0.511014								13.9096
13.9159	1.33875	13.8902	0.205906								13.9169	0.866885								13.9168	0.970292								13.9137	1.1547								13.914	0.84483	13.9098	0.507517								13.9179
13.9242	1.32915	13.8985	0.198879								13.9252	0.872128								13.9251	0.967777								13.922	1.15354								13.9223	0.845199	13.9181	0.502223								13.9262
13.9325	1.31682	13.9068	0.204017								13.9335	0.871901								13.9334	0.96841								13.9303	1.16192								13.9306	0.859829	13.9264	0.505038								13.9345
13.9408	1.32428	13.915	0.206021								13.9418	0.871369								13.9417	0.968126								13.9386	1.1435								13.9389	0.858316	13.9347	0.512365								13.9428
13.9491	1.33728	13.9233	0.205975								13.9501	0.873569								13.95	0.956652								13.9469	1.14489								13.9472	0.868769	13.943	0.513968								13.9511
13.9574	1.33793	13.9316	0.202816								13.9584	0.865289								13.9583	0.952938								13.9552	1.15128								13.9555	0.866879	13.9513	0.514124								13.9594
13.9657	1.33459	13.9399	0.199006								13.9667	0.874877								13.9666	0.958172								13.9635	1.15507								13.9638	0.85593	13.9596	0.51474								13.9677
13.974	1.33653	13.9482	0.201884								13.975	0.874587								13.9749	0.968762								13.9718	1.14841								13.9721	0.852606	13.9679	0.513063								13.976
13.9823	1.33741	13.9565	0.204948								13.9833	0.869773								13.9832	0.97728								13.9801	1.13926								13.9804	0.855727	13.9762	0.510901								13.9843
13.9906	1.34228	13.9648	0.204414								13.9916	0.867671								13.9915	0.978482								13.9884	1.16022								13.9887	0.860083	13.9845	0.512308								13.9926
13.9989	1.33447	13.9731	0.205555								13.9999	0.875141								13.9998	0.992432								13.9967	1.16821								13.997	0.85692	13.9928	0.513452								14.0009
14.0072	1.35168	13.9813	0.206377								14.0082	0.883577								14.0081	0.989011								14.005	1.17233								14.0053	0.853551	14.0011	0.515492								14.0092
14.0155	1.34719	13.9896	0.203452								14.0165	0.885775								14.0164	0.974531								14.0133	1.19065								14.0136	0.860076	14.0094	0.517508								14.0175
14.0238	1.34207	13.9979	0.203274								14.0248	0.888313								14.0247	0.983614								14.0216	1.17929								14.0218	0.8619	14.0177	0.514398								14.0258
14.0321	1.34311	14.0062	0.207728								14.0331	0.883729								14.033	0.984255								14.0299	1.16317								14.0301	0.866606	14.026	0.518473								14.0341
14.0404	1.34941	14.0145	0.210905								14.0414	0.879527								14.0413	0.985135								14.0382	1.17024								14.0384	0.873077	14.0343	0.521701								14.0424
14.0487	1.36018	14.0228	0.20706								14.0497	0.870713								14.0496	0.992551								14.0465	1.17657								14.0467	0.864124	14.0426	0.523942								14.0507
14.057	1.35407	14.0311	0.206228								14.058	0.875104								14.0579	0.982497								14.0548	1.17287								14.055	0.855485	14.0509	0.526395								14.059
14.0653	1.34778	14.0393	0.204597								14.0663	0.882958								14.0662	0.990215								14.0631	1.16593								14.0633	0.855967	14.0592	0.523526								14.0673
14.0736	1.34303	14.0476	0.204841								14.0746	0.88521								14.0745	1.00067								14.0714	1.18091								14.0716	0.877591	14.0675	0.524906								14.0756
14.0819	1.35546	14.0559	0.20574								14.0829	0.892418								14.0828	0.990359								14.0797	1.18824								14.0799	0.878813	14.0758	0.518308								14.0839
14.0902	1.36527	14.0642	0.202276								14.0912	0.895209								14.0911	0.982648								14.088	1.1937								14.0882	0.878791	14.0841	0.513335								14.0922
14.0985	1.35476	14.0725	0.205259								14.0995	0.894939								14.0994	0.988661								14.0963	1.19592								14.0965	0.883437	14.0924	0.513567								14.1005
14.1068	1.35806	14.0808	0.203703								14.1078	0.895572								14.1077	1.00195								14.1046	1.19108								14.1048	0.886437	14.1007	0.517377								14.1088
14.1151	1.36852	14.0891	0.200717								14.1161	0.895198								14.116	1.00468								14.1129	1.18965								14.1131	0.872505	14.109	0.51897								14.1171
14.1234	1.37569	14.0974	0.202455								14.1244	0.894377								14.1243	1.0006								14.1212	1.19656								14.1214	0.896477	14.1172	0.523009								14.1254
14.1317	1.36455	14.1056	0.205828								14.1327	0.894948								14.1326	0.99929								14.1295	1.18711								14.1297	0.89534	14.1255	0.5246								14.1337
14.14	1.36391	14.1139	0.205927								14.141	0.892634								14.1409	1.00934								14.1377	1.18572								14.138	0.887287	14.1338	0.530127								14.142
14.1483	1.37612	14.1222	0.207938								14.1493	0.896641								14.1492	1.01588								14.146	1.19262								14.1463	0.881679	14.1421	0.531176								14.1503
14.1566	1.37297	14.1305	0.202575								14.1576	0.90325								14.1575	1.00365								14.1543	1.19085								14.1546	0.890102	14.1504	0.530884								14.1586
14.1649	1.38002	14.1388	0.2047								14.1659	0.908348								14.1658	0.997889								14.1626	1.19245								14.1629	0.893026	14.1587	0.53257								14.1669
14.1732	1.38322	14.1471	0.204311								14.1742	0.905921								14.1741	1.00766								14.1709	1.20566								14.1712	0.890939	14.167	0.528924								14.1752
14.1815	1.38894	14.1554	0.209386								14.1825	0.903401								14.1824	1.02278								14.1792	1.21272								14.1795	0.887268	14.1753	0.53025								14.1835
14.1898	1.39569	14.1637	0.205775								14.1908	0.904229								14.1907	1.02616								14.1875	1.20908								14.1878	0.888797	14.1836	0.531413								14.1918
14.1981	1.39284	14.1719	0.2036								14.1991	0.905167								14.199	1.01635								14.1958	1.19756								14.1961	0.88806	14.1919	0.533982								14.2001
14.2064	1.38317	14.1802	0.201323								14.2074	0.910088								14.2073	1.01496								14.2041	1.20133								14.2044	0.888283	14.2002	0.530994								14.2084
14.2147	1.38292	14.1885	0.202313								14.2157	0.915264								14.2156	1.01867								14.2124	1.21352								14.2127	0.884685	14.2085	0.531004								14.2167
14.223	1.38584	14.1968	0.208865								14.224	0.92379								14.2239	1.0271								14.2207	1.2178								14.221	0.90562	14.2168	0.534367								14.225
14.2313	1.39771	14.2051	0.208588								14.2323	0.917111								14.2322	1.02926								14.229	1.21388								14.2293	0.912427	14.2251	0.532824								14.2333
14.2396	1.40983	14.2134	0.207953								14.2406	0.912258								14.2405	1.03114								14.2373	1.21756								14.2376	0.907471	14.2334	0.533698								14.2416
14.2479	1.41382	14.2217	0.206913								14.2489	0.927789								14.2488	1.04171								14.2456	1.2207								14.2459	0.90715	14.2417	0.534966								14.2499
14.2562	1.41378	14.2299	0.202527								14.2572	0.923239								14.2571	1.03705								14.2539	1.2124								14.2542	0.915135	14.25	0.535907								14.2582
14.2645	1.40317	14.2382	0.205929								14.2655	0.923962								14.2654	1.03388								14.2622	1.21404								14.2625	0.914269	14.2583	0.536053								14.2665
14.2728	1.39398	14.2465	0.208319								14.2738	0.919468								14.2737	1.04035								14.2705	1.22375								14.2708	0.912146	14.2666	0.541286								14.2748
14.2811	1.40064	14.2548	0.205329								14.2821	0.920441								14.282	1.04746								14.2788	1.21679								14.2791	0.919365	14.2749	0.543252								14.2831
14.2894	1.40982	14.2631	0.204703								14.2904	0.935093								14.2903	1.04825								14.2871	1.2123								14.2874	0.928281	14.2832	0.542569								14.2914
14.2977	1.42016	14.2714	0.207268								14.2987	0.934808								14.2986	1.04755								14.2954	1.22225								14.2957	0.932186	14.2915	0.54182								14.2997
14.306	1.42502	14.2797	0.20911								14.307	0.924504								14.3069	1.0492								14.3037	1.22366								14.304	0.931737	14.2998	0.540508								14.308
14.3143	1.41852	14.288	0.209158								14.3153	0.934014								14.3152	1.05807								14.312	1.22774								14.3123	0.933133	14.3081	0.540012								14.3163
14.3226	1.41274	14.2962	0.208033								14.3236	0.937358								14.3235	1.06658								14.3203	1.22333								14.3206	0.919404	14.3164	0.542743								14.3246
14.3309	1.42026	14.3045	0.204729								14.3319	0.918729								14.3318	1.05509								14.3286	1.21859								14.3289	0.928354	14.3246	0.544216								14.3329
14.3392	1.4278	14.3128	0.206753								14.3402	0.925024								14.3401	1.04477								14.3369	1.23154								14.3372	0.926269	14.3329	0.543164								14.3412
14.3475	1.42586	14.3211	0.208746								14.3485	0.935731								14.3483	1.05069								14.3452	1.23284								14.3455	0.929745	14.3412	0.538811								14.3495
14.3558	1.42064	14.3294	0.205328								14.3568	0.927172								14.3567	1.05511								14.3535	1.22446								14.3538	0.939133	14.3495	0.541057								14.3578
14.3641	1.41454	14.3377	0.206133								14.3651	0.921827								14.3649	1.05307								14.3618	1.22222								14.3621	0.938762	14.3578	0.543205								14.3661
14.3724	1.41559	14.346	0.206528								14.3734	0.935956								14.3732	1.04862								14.3701	1.23431								14.3704	0.937612	14.3661	0.544492								14.3744
14.3807	1.43079	14.3543	0.203854								14.3817	0.943603								14.3815	1.06737								14.3784	1.25992								14.3787	0.946396	14.3744	0.544544								14.3827
14.389	1.43616	14.3625	0.200963								14.39	0.927208								14.3898	1.0797								14.3867	1.27348								14.387	0.954459	14.3827	0.546847								14.391
14.3973	1.42232	14.3708	0.203287								14.3983	0.941587								14.3981	1.09046								14.395	1.25932								14.3953	0.952403	14.391	0.550641								14.3993
14.4056	1.43041	14.3791	0.20497								14.4066	0.947855								14.4064	1.08257								14.4033	1.24538								14.4036	0.947189	14.3993	0.550964								14.4076
14.4139	1.44115	14.3874	0.206412								14.4149	0.942985								14.4147	1.08214								14.4116	1.24923								14.4118	0.951591	14.4076	0.550048								14.4159
14.4222	1.43331	14.3957	0.204577								14.4232	0.938057								14.423	1.08661								14.4199	1.25476								14.4201	0.955618	14.4159	0.550897								14.4242
14.4305	1.42877	14.404	0.202102								14.4315	0.951048								14.4313	1.08168								14.4282	1.24255								14.4284	0.953837	14.4242	0.549275								14.4325
14.4388	1.42675	14.4123	0.20072								14.4398	0.946292								14.4396	1.0839								14.4365	1.23768								14.4367	0.949195	14.4325	0.549404								14.4408
14.4471	1.42318	14.4205	0.204199								14.4481	0.948665								14.4479	1.0756								14.4448	1.24307								14.445	0.955489	14.4408	0.550254								14.4491
14.4554	1.42434	14.4288	0.204793								14.4564	0.953157								14.4562	1.07171								14.4531	1.2496								14.4533	0.964339	14.4491	0.548657								14.4574
14.4637	1.44142	14.4371	0.203247								14.4647	0.966743								14.4645	1.08022								14.4614	1.26758								14.4616	0.950868	14.4574	0.549987								14.4657
14.472	1.4604	14.4454	0.204263								14.473	0.960286								14.4728	1.09234								14.4697	1.26835								14.4699	0.947021	14.4657	0.556212								14.474
14.4803	1.45427	14.4537	0.201802								14.4813	0.965535								14.4811	1.08935								14.478	1.2641								14.4782	0.956957	14.474	0.561999								14.4823
14.4886	1.44698	14.462	0.201943								14.4896	0.978123								14.4894	1.08715								14.4863	1.273								14.4865	0.961264	14.4823	0.5627								14.4906
14.4969	1.46333	14.4703	0.199702								14.4979	0.979548								14.4977	1.08638								14.4946	1.26562								14.4948	0.962746	14.4906	0.557329								14.4989
14.5052	1.47001	14.4786	0.197601								14.5062	0.961296								14.506	1.09039								14.5029	1.25769								14.5031	0.962486	14.4989	0.557978								14.5072
14.5135	1.46724	14.4868	0.203584								14.5145	0.961968								14.5143	1.10161								14.5112	1.26887								14.5114	0.963524	14.5072	0.560292								14.5155
14.5218	1.46401	14.4951	0.205409								14.5228	0.971815								14.5226	1.09786								14.5195	1.27108								14.5197	0.964211	14.5155	0.557244								14.5238
14.5301	1.47297	14.5034	0.20466								14.5311	0.977732								14.5309	1.10329								14.5277	1.27883								14.528	0.963967	14.5238	0.553353								14.5321
14.5384	1.48636	14.5117	0.203443								14.5394	0.970384								14.5392	1.10092								14.536	1.28043								14.5363	0.96624	14.532	0.555535								14.5404
14.5467	1.48483	14.52	0.201597								14.5477	0.980024								14.5475	1.10405								14.5443	1.27565								14.5446	0.967897	14.5403	0.56055								14.5487
14.555	1.47297	14.5283	0.204355								14.556	0.972498								14.5558	1.09859								14.5526	1.27795								14.5529	0.960544	14.5486	0.56188								14.557
14.5633	1.46296	14.5366	0.207812								14.5643	0.967414								14.5641	1.10551								14.5609	1.28366								14.5612	0.970297	14.5569	0.560215								14.5653
14.5716	1.47253	14.5449	0.202685								14.5726	0.963846								14.5724	1.11238								14.5692	1.28864								14.5695	0.994937	14.5652	0.559238								14.5736
14.5799	1.48092	14.5531	0.199507								14.5809	0.979615								14.5807	1.11716								14.5775	1.28355								14.5778	1.00115	14.5735	0.560658								14.5819
14.5882	1.48279	14.5614	0.201931								14.5892	0.984582								14.589	1.11946								14.5858	1.29579								14.5861	0.989701	14.5818	0.563694								14.5902
14.5964	1.48249	14.5697	0.203886								14.5975	0.987959								14.5973	1.11852								14.5941	1.3117								14.5944	0.97426	14.5901	0.566114								14.5985
14.6047	1.47611	14.578	0.20279								14.6058	0.989236								14.6056	1.10906								14.6024	1.31127								14.6027	0.973399	14.5984	0.567875								14.6068
14.613	1.4849	14.5863	0.199417								14.6141	0.99075								14.6139	1.11865								14.6107	1.30716								14.611	0.985187	14.6067	0.566395								14.6151
14.6213	1.49019	14.5946	0.201505								14.6224	1.0107								14.6222	1.1205								14.619	1.30697								14.6193	0.994162	14.615	0.565623								14.6234
14.6296	1.48833	14.6029	0.20408								14.6307	0.986684								14.6305	1.12332								14.6273	1.30706								14.6276	0.994704	14.6233	0.565642								14.6317
14.6379	1.49145	14.6111	0.204121								14.639	0.994932								14.6388	1.12673								14.6356	1.31141								14.6359	0.989764	14.6316	0.564083								14.64
14.6462	1.49226	14.6194	0.20282								14.6473	1.00182								14.6471	1.11017								14.6439	1.31227								14.6442	0.993792	14.6399	0.56835								14.6483
14.6545	1.48478	14.6277	0.20059								14.6556	0.998199								14.6554	1.11212								14.6522	1.30079								14.6525	1.00845	14.6482	0.570548								14.6566
14.6628	1.48098	14.636	0.204762								14.6639	0.991821								14.6637	1.11758								14.6605	1.29984								14.6608	1.00642	14.6565	0.56875								14.6649
14.6711	1.49203	14.6443	0.208116								14.6722	0.995824								14.672	1.1285								14.6688	1.31174								14.6691	0.995359	14.6648	0.567169								14.6732
14.6794	1.50604	14.6526	0.20214								14.6805	1.00718								14.6803	1.12634								14.6771	1.31083								14.6774	0.978852	14.6731	0.567168								14.6815
14.6877	1.4949	14.6609	0.20058								14.6888	1.01044								14.6886	1.13221								14.6854	1.3129								14.6857	0.979907	14.6814	0.570278								14.6898
14.696	1.50006	14.6692	0.203217								14.6971	1.00278								14.6969	1.13142								14.6937	1.31566								14.694	0.999331	14.6897	0.56988								14.6981
14.7043	1.50314	14.6774	0.20238								14.7054	1.00811								14.7052	1.15036								14.702	1.31712								14.7023	1.01482	14.698	0.568231								14.7064
14.7126	1.50237	14.6857	0.19995								14.7137	1.00768								14.7135	1.138								14.7103	1.32173								14.7106	1.01208	14.7063	0.570486								14.7147
14.7209	1.51754	14.694	0.201921								14.722	0.993033								14.7218	1.14687								14.7186	1.32086								14.7189	0.992934	14.7146	0.56874								14.723
14.7292	1.52387	14.7023	0.201998								14.7303	1.0116								14.7301	1.15191								14.7269	1.31776								14.7272	0.993188	14.7229	0.570118								14.7313
14.7375	1.51997	14.7106	0.202043								14.7386	1.01825								14.7384	1.14529								14.7352	1.32779								14.7355	1.00609	14.7312	0.570792								14.7396
14.7458	1.49978	14.7189	0.20623								14.7469	1.02227								14.7467	1.14081								14.7435	1.32639								14.7438	1.0158	14.7395	0.56942								14.7479
14.7541	1.50307	14.7272	0.203267								14.7552	1.02982								14.755	1.14135								14.7518	1.33887								14.7521	1.01703	14.7477	0.571483								14.7562
14.7624	1.51327	14.7355	0.20233								14.7635	1.01659								14.7633	1.14664								14.7601	1.34658								14.7604	1.0123	14.756	0.570565								14.7645
14.7707	1.52046	14.7437	0.204533								14.7718	1.03636								14.7716	1.16131								14.7684	1.34763								14.7687	1.01132	14.7643	0.570219								14.7728
14.779	1.52085	14.752	0.2035								14.7801	1.01571								14.7799	1.15246								14.7767	1.33903								14.777	1.01233	14.7726	0.573241								14.7811
14.7873	1.51264	14.7603	0.200128								14.7884	1.03789								14.7882	1.16213								14.785	1.35176								14.7853	1.01641	14.7809	0.577733								14.7894
14.7956	1.52266	14.7686	0.199792								14.7967	1.0275								14.7965	1.16005								14.7933	1.35071								14.7936	1.01656	14.7892	0.577134								14.7977
14.8039	1.51638	14.7769	0.200413								14.805	1.02157								14.8048	1.16949								14.8016	1.33466								14.8019	1.02483	14.7975	0.573384								14.806
14.8122	1.52171	14.7852	0.199709								14.8133	1.02695								14.8131	1.1737								14.8099	1.34277								14.8102	1.02547	14.8058	0.573051								14.8143
14.8205	1.52707	14.7935	0.201275								14.8216	1.03737								14.8214	1.16456								14.8182	1.34501								14.8184	1.0258	14.8141	0.573099								14.8226
14.8288	1.54167	14.8017	0.201365								14.8299	1.0318								14.8297	1.16768								14.8265	1.34203								14.8267	1.03097	14.8224	0.574713								14.8309
14.8371	1.5169	14.81	0.201334								14.8382	1.03775								14.838	1.16582								14.8348	1.34415								14.835	1.03471	14.8307	0.574319								14.8392
14.8454	1.52055	14.8183	0.19917								14.8465	1.02734								14.8463	1.16613								14.8431	1.35882								14.8433	1.03523	14.839	0.574078								14.8475
14.8537	1.52608	14.8266	0.200974								14.8548	1.05066								14.8546	1.18379								14.8514	1.36761								14.8516	1.03957	14.8473	0.575885								14.8558
14.862	1.5269	14.8349	0.203343								14.8631	1.0517								14.8629	1.16841								14.8597	1.35828								14.8599	1.03205	14.8556	0.577343								14.8641
14.8703	1.54347	14.8432	0.202515								14.8714	1.05266								14.8712	1.17544								14.868	1.34482								14.8682	1.03193	14.8639	0.576778								14.8724
14.8786	1.54442	14.8515	0.200156								14.8797	1.04944								14.8795	1.16901								14.8763	1.36005								14.8765	1.03016	14.8722	0.574778								14.8807
14.8869	1.53603	14.8598	0.199979								14.888	1.03377								14.8878	1.17702								14.8846	1.37225								14.8848	1.03921	14.8805	0.571461								14.889
14.8952	1.53461	14.868	0.201702								14.8963	1.03577								14.8961	1.18386								14.8929	1.36439								14.8931	1.04153	14.8888	0.571951								14.8973
14.9035	1.53598	14.8763	0.204125								14.9046	1.05406								14.9044	1.17628								14.9012	1.37378								14.9014	1.0458	14.8971	0.574886								14.9056
14.9118	1.5528	14.8846	0.206205								14.9129	1.05721								14.9127	1.17638								14.9095	1.37796								14.9097	1.04374	14.9054	0.577327								14.9139
14.9201	1.55159	14.8929	0.20743								14.9212	1.05565								14.921	1.18641								14.9177	1.38426								14.918	1.0416	14.9137	0.576127								14.9222
14.9284	1.54937	14.9012	0.204103								14.9295	1.05598								14.9293	1.18168								14.926	1.35789								14.9263	1.03584	14.922	0.574333								14.9305
14.9367	1.54086	14.9095	0.200043								14.9378	1.05132								14.9376	1.20156								14.9343	1.37242								14.9346	1.03456	14.9303	0.573031								14.9388
14.945	1.53205	14.9178	0.197813								14.9461	1.04614								14.9459	1.19889								14.9426	1.36084								14.9429	1.05631	14.9386	0.574888								14.9471
14.9533	1.53222	14.9261	0.19813								14.9543	1.04978								14.9542	1.18963								14.9509	1.38756								14.9512	1.04215	14.9469	0.576023								14.9554
14.9616	1.53207	14.9343	0.198881								14.9627	1.06159								14.9625	1.1773								14.9592	1.37393								14.9595	1.04863	14.9551	0.576954								14.9637
14.9699	1.53449	14.9426	0.199679								14.9709	1.0608								14.9708	1.19662								14.9675	1.37681								14.9678	1.04755	14.9634	0.582641								14.972
14.9782	1.52893	14.9509	0.200361								14.9792	1.0529								14.9791	1.19489								14.9758	1.38319								14.9761	1.05063	14.9717	0.578845								14.9803
14.9865	1.54923	14.9592	0.20358								14.9875	1.06738								14.9874	1.22008								14.9841	1.38662								14.9844	1.06929	14.98	0.579101								14.9886
14.9948	1.53712	14.9675	0.20062								14.9958	1.08352								14.9957	1.21456								14.9924	1.38262								14.9927	1.07411	14.9883	0.578727								14.9969
15.0031	1.5249	14.9758	0.198842								15.0041	1.07587								15.004	1.20409								15.0007	1.37672								15.001	1.06927	14.9966	0.575035								15.0052
15.0114	1.53038	14.9841	0.199799								15.0124	1.07529								15.0123	1.20723								15.009	1.39729								15.0093	1.05493	15.0049	0.575724								15.0135
15.0197	1.52701	14.9923	0.199484								15.0207	1.06116								15.0206	1.19815								15.0173	1.39584								15.0176	1.0696	15.0132	0.579925								15.0218
15.028	1.53505	15.0006	0.199078								15.029	1.06871								15.0289	1.20495								15.0256	1.40771								15.0259	1.07023	15.0215	0.579856								15.0301
15.0363	1.51876	15.0089	0.197257								15.0373	1.08126								15.0372	1.21025								15.0339	1.40112								15.0342	1.07275	15.0298	0.581027								15.0384
15.0446	1.52804	15.0172	0.195125								15.0456	1.08848								15.0455	1.21675								15.0422	1.40315								15.0425	1.07952	15.0381	0.584844								15.0467
15.0529	1.54146	15.0255	0.199722								15.0539	1.08988								15.0538	1.2289								15.0505	1.40942								15.0508	1.08016	15.0464	0.581157								15.055
15.0612	1.53618	15.0338	0.196585								15.0622	1.08717								15.0621	1.21797								15.0588	1.41348								15.0591	1.0742	15.0547	0.583571								15.0633
15.0695	1.5469	15.0421	0.198334								15.0705	1.10307								15.0704	1.22306								15.0671	1.40704								15.0674	1.07662	15.063	0.584628								15.0716
15.0778	1.55273	15.0504	0.198887								15.0788	1.08563								15.0787	1.21101								15.0754	1.41291								15.0757	1.07658	15.0713	0.585227								15.0799
15.0861	1.54784	15.0586	0.200455								15.0871	1.08495								15.087	1.23078								15.0837	1.39273								15.084	1.07167	15.0796	0.584878								15.0882
15.0944	1.55172	15.0669	0.19959								15.0954	1.07087								15.0953	1.20842								15.092	1.39858								15.0923	1.0846	15.0879	0.58161								15.0965
15.1027	1.54743	15.0752	0.20004								15.1037	1.09672								15.1036	1.23799								15.1003	1.39837								15.1006	1.07921	15.0962	0.58233								15.1048
15.111	1.52358	15.0835	0.201927								15.112	1.09576								15.1119	1.22847								15.1086	1.40164								15.1089	1.09503	15.1045	0.587402								15.1131
15.1193	1.51779	15.0918	0.194757								15.1203	1.10199								15.1202	1.22522								15.1169	1.41387								15.1172	1.08833	15.1128	0.579032								15.1214
15.1276	1.53115	15.1001	0.19482								15.1286	1.09756								15.1285	1.23166								15.1252	1.42141								15.1255	1.08163	15.1211	0.577443								15.1297
15.1359	1.53189	15.1084	0.200851								15.1369	1.08258								15.1368	1.24823								15.1335	1.42775								15.1338	1.07673	15.1294	0.574862								15.138
15.1442	1.53178	15.1167	0.200747								15.1452	1.1237								15.1451	1.23762								15.1418	1.43419								15.1421	1.08509	15.1377	0.581362								15.1463
15.1525	1.53432	15.1249	0.196534								15.1535	1.10582								15.1534	1.23491								15.1501	1.42802								15.1504	1.09992	15.146	0.581203								15.1546
15.1608	1.52277	15.1332	0.197911								15.1618	1.09758								15.1617	1.2342								15.1584	1.41542								15.1587	1.10578	15.1543	0.581987								15.1629
15.1691	1.52592	15.1415	0.19661								15.1701	1.12411								15.17	1.23676								15.1667	1.43505								15.167	1.09779	15.1626	0.583476								15.1712
15.1774	1.52491	15.1498	0.196158								15.1784	1.1326								15.1783	1.24492								15.175	1.44694								15.1753	1.07512	15.1708	0.585695								15.1795
15.1857	1.53451	15.1581	0.198288								15.1867	1.11965								15.1866	1.24645								15.1833	1.45571								15.1836	1.10626	15.1791	0.585755								15.1878
15.194	1.52973	15.1664	0.208608								15.195	1.1191								15.1949	1.247								15.1916	1.43959								15.1919	1.10549	15.1874	0.58455								15.1961
15.2023	1.54516	15.1747	0.197117								15.2033	1.10294								15.2032	1.25173								15.1999	1.4418								15.2002	1.11195	15.1957	0.586142								15.2044
15.2106	1.52231	15.1829	0.203285								15.2116	1.10683								15.2115	1.2647								15.2082	1.44504								15.2084	1.1114	15.204	0.58019								15.2127
15.2189	1.51242	15.1912	0.193467								15.2199	1.11535								15.2198	1.25506								15.2165	1.45728								15.2167	1.10724	15.2123	0.584352								15.221
15.2272	1.50425	15.1995	0.190187								15.2282	1.09823								15.2281	1.24924								15.2248	1.44234								15.225	1.11376	15.2206	0.583643								15.2293
15.2355	1.51233	15.2078	0.195225								15.2365	1.10875								15.2364	1.24818								15.2331	1.4434								15.2333	1.11271	15.2289	0.584223								15.2376
15.2438	1.52862	15.2161	0.195004								15.2448	1.1163								15.2447	1.24857								15.2414	1.44813								15.2416	1.11759	15.2372	0.584017								15.2459
15.2521	1.53113	15.2244	0.196174								15.2531	1.10711								15.253	1.2388								15.2497	1.48131								15.2499	1.11149	15.2455	0.583064								15.2542
15.2604	1.53285	15.2327	0.192185								15.2614	1.11032								15.2613	1.26309								15.258	1.43892								15.2582	1.12148	15.2538	0.579877								15.2625
15.2687	1.52093	15.241	0.20008								15.2697	1.13542								15.2696	1.27248								15.2663	1.44828								15.2665	1.1215	15.2621	0.584429								15.2708
15.277	1.52794	15.2492	0.196088								15.278	1.13596								15.2779	1.26918								15.2746	1.44875								15.2748	1.11582	15.2704	0.583368								15.2791
15.2853	1.52	15.2575	0.191373								15.2863	1.12041								15.2862	1.25952								15.2829	1.45993								15.2831	1.12751	15.2787	0.583149								15.2874
15.2936	1.53648	15.2658	0.194861								15.2946	1.13178								15.2945	1.27439								15.2912	1.4803								15.2914	1.13468	15.287	0.58751								15.2957
15.3019	1.53603	15.2741	0.199696								15.3029	1.13036								15.3028	1.27092								15.2995	1.46601								15.2997	1.12301	15.2953	0.590347								15.304
15.3102	1.5191	15.2824	0.197267								15.3112	1.13265								15.3111	1.29029								15.3077	1.44386								15.308	1.12686	15.3036	0.584778								15.3123
15.3185	1.51269	15.2907	0.192515								15.3195	1.14132								15.3194	1.28215								15.316	1.45731								15.3163	1.1267	15.3119	0.585291								15.3206
15.3268	1.52809	15.299	0.192894								15.3278	1.1414								15.3277	1.27004								15.3243	1.45868								15.3246	1.14	15.3202	0.583381								15.3289
15.3351	1.5251	15.3073	0.191867								15.3361	1.14077								15.336	1.2793								15.3326	1.46527								15.3329	1.14184	15.3285	0.584935								15.3372
15.3433	1.52365	15.3155	0.198513								15.3444	1.13557								15.3443	1.26092								15.3409	1.46649								15.3412	1.14575	15.3368	0.591256								15.3455
15.3516	1.52354	15.3238	0.198423								15.3527	1.16656								15.3526	1.25708								15.3492	1.471								15.3495	1.14838	15.3451	0.583738								15.3538
15.3599	1.5186	15.3321	0.199928								15.361	1.16378								15.3609	1.27431								15.3575	1.47659								15.3578	1.1407	15.3534	0.584534								15.3621
15.3682	1.50914	15.3404	0.198524								15.3693	1.15743								15.3692	1.28585								15.3658	1.47604								15.3661	1.14467	15.3617	0.585625								15.3704
15.3765	1.52178	15.3487	0.195901								15.3776	1.16019								15.3775	1.29366								15.3741	1.47687								15.3744	1.15325	15.37	0.587838								15.3787
15.3848	1.52339	15.357	0.195914								15.3859	1.15661								15.3858	1.27714								15.3824	1.46712								15.3827	1.1553	15.3782	0.587117								15.387
15.3931	1.52651	15.3653	0.197788								15.3942	1.16591								15.3941	1.28109								15.3907	1.46441								15.391	1.16333	15.3865	0.584784								15.3953
15.4014	1.51192	15.3735	0.194192								15.4025	1.17655								15.4024	1.28339								15.399	1.47762								15.3993	1.15739	15.3948	0.587428								15.4036
15.4097	1.53706	15.3818	0.192406								15.4108	1.18329								15.4107	1.28792								15.4073	1.46296								15.4076	1.14371	15.4031	0.592983								15.4119
15.418	1.53182	15.3901	0.195053								15.4191	1.17978								15.419	1.28553								15.4156	1.47473								15.4159	1.13948	15.4114	0.588027								15.4202
15.4263	1.51649	15.3984	0.19012								15.4274	1.1794								15.4273	1.29185								15.4239	1.4835								15.4242	1.15052	15.4197	0.583845								15.4285
15.4346	1.50306	15.4067	0.195438								15.4357	1.17222								15.4356	1.29039								15.4322	1.48256								15.4325	1.16081	15.428	0.59246								15.4368
15.4429	1.52721	15.415	0.194608								15.444	1.17131								15.4439	1.28856								15.4405	1.4653								15.4408	1.1657	15.4363	0.594404								15.4451
15.4512	1.53616	15.4233	0.196003								15.4523	1.18544								15.4522	1.27264								15.4488	1.46967								15.4491	1.15802	15.4446	0.594692								15.4534
15.4595	1.51372	15.4316	0.197596								15.4606	1.1794								15.4605	1.29103								15.4571	1.47401								15.4574	1.15532	15.4529	0.595214								15.4617
15.4678	1.53369	15.4398	0.199469								15.4689	1.20298								15.4688	1.28996								15.4654	1.48349								15.4657	1.16668	15.4612	0.593492								15.47
15.4761	1.54265	15.4481	0.20066								15.4772	1.19286								15.4771	1.2759								15.4737	1.49229								15.474	1.15394	15.4695	0.594954								15.4783
15.4844	1.53148	15.4564	0.195956								15.4855	1.18806								15.4854	1.28019								15.482	1.51434								15.4823	1.17779	15.4778	0.59338								15.4866
15.4927	1.53493	15.4647	0.19829								15.4938	1.19354								15.4937	1.28992								15.4903	1.48952								15.4906	1.17864	15.4861	0.590315								15.4949
15.501	1.54331	15.473	0.195434								15.5021	1.19179								15.502	1.29367								15.4986	1.47714								15.4989	1.18083	15.4944	0.58432								15.5032
15.5093	1.52997	15.4813	0.193763								15.5104	1.20288								15.5103	1.27557								15.5069	1.47901								15.5072	1.17517	15.5027	0.586893								15.5115
15.5176	1.55083	15.4896	0.193152								15.5187	1.19959								15.5186	1.27711								15.5152	1.47999								15.5155	1.17064	15.511	0.590547								15.5198
15.5259	1.52544	15.4979	0.200171								15.527	1.2023								15.5269	1.28488								15.5235	1.49209								15.5238	1.18094	15.5193	0.587738								15.5281
15.5342	1.53416	15.5061	0.201111								15.5353	1.20577								15.5352	1.27929								15.5318	1.50272								15.5321	1.17828	15.5276	0.588308								15.5364
15.5425	1.51642	15.5144	0.197383								15.5436	1.21321								15.5435	1.28846								15.5401	1.48981								15.5404	1.16807	15.5359	0.590586								15.5447
15.5508	1.52143	15.5227	0.20147								15.5519	1.23029								15.5518	1.29283								15.5484	1.49263								15.5487	1.18586	15.5442	0.596497								15.553
15.5591	1.53031	15.531	0.201033								15.5602	1.22668								15.5601	1.29891								15.5567	1.48849								15.557	1.18121	15.5525	0.591153								15.5613
15.5674	1.53334	15.5393	0.192323								15.5685	1.20564								15.5684	1.29372								15.565	1.50159								15.5653	1.19087	15.5608	0.593039								15.5696
15.5757	1.52388	15.5476	0.194893								15.5768	1.2044								15.5767	1.29313								15.5733	1.48199								15.5736	1.19246	15.5691	0.590031								15.5779
15.584	1.51851	15.5559	0.193669								15.5851	1.2269								15.585	1.27087								15.5816	1.49453								15.5819	1.20048	15.5774	0.592413								15.5862
15.5923	1.54681	15.5641	0.193372								15.5934	1.21877								15.5933	1.28951								15.5899	1.50539								15.5902	1.20349	15.5856	0.591861								15.5945
15.6006	1.53692	15.5724	0.193992								15.6017	1.20942								15.6016	1.30083								15.5982	1.51063								15.5985	1.19578	15.5939	0.593568								15.6028
15.6089	1.5341	15.5807	0.192823								15.61	1.20943								15.6099	1.29879								15.6065	1.49571								15.6067	1.18595	15.6022	0.59163								15.6111
15.6172	1.53381	15.589	0.191999								15.6183	1.21342								15.6182	1.3085								15.6148	1.49494								15.615	1.19102	15.6105	0.591541								15.6194
15.6255	1.55048	15.5973	0.197571								15.6266	1.21068								15.6265	1.29294								15.6231	1.49543								15.6233	1.20582	15.6188	0.592985								15.6277
15.6338	1.54456	15.6056	0.195584								15.6349	1.21924								15.6347	1.28168								15.6314	1.49394								15.6316	1.19446	15.6271	0.595787								15.636
15.6421	1.53682	15.6139	0.196892								15.6432	1.23465								15.643	1.26855								15.6397	1.49443								15.6399	1.21686	15.6354	0.594612								15.6443
15.6504	1.53336	15.6222	0.194169								15.6515	1.23965								15.6513	1.27581								15.648	1.47235								15.6482	1.21897	15.6437	0.593032								15.6526
15.6587	1.51796	15.6304	0.191864								15.6598	1.219								15.6596	1.26676								15.6563	1.50732								15.6565	1.21969	15.652	0.596109								15.6609
15.667	1.5193	15.6387	0.192519								15.6681	1.22367								15.6679	1.28313								15.6646	1.48768								15.6648	1.22265	15.6603	0.593397								15.6692
15.6753	1.50143	15.647	0.198093								15.6764	1.22032								15.6762	1.28721								15.6729	1.50335								15.6731	1.21293	15.6686	0.590388								15.6775
15.6836	1.51199	15.6553	0.199866								15.6847	1.23706								15.6845	1.28314								15.6812	1.50744								15.6814	1.2167	15.6769	0.590932								15.6858
15.6919	1.5241	15.6636	0.198675								15.693	1.24228								15.6928	1.29212								15.6894	1.48919								15.6897	1.2492	15.6852	0.590436								15.6941
15.7002	1.50724	15.6719	0.196178								15.7013	1.25104								15.7011	1.30084								15.6977	1.47901								15.698	1.23018	15.6935	0.591165								15.7024
15.7085	1.51642	15.6802	0.192732								15.7096	1.24575								15.7094	1.29228								15.706	1.49141								15.7063	1.21982	15.7018	0.592566								15.7107
15.7168	1.52205	15.6885	0.19628								15.7179	1.24674								15.7177	1.2758								15.7143	1.49108								15.7146	1.23069	15.7101	0.59103								15.719
15.7251	1.52045	15.6967	0.197535								15.7262	1.22986								15.726	1.27488								15.7226	1.49539								15.7229	1.23391	15.7184	0.58973								15.7273
15.7334	1.52792	15.705	0.192542								15.7345	1.23073								15.7343	1.27289								15.7309	1.50489								15.7312	1.23601	15.7267	0.589839								15.7356
15.7417	1.53495	15.7133	0.18827								15.7428	1.23871								15.7426	1.27065								15.7392	1.50968								15.7395	1.24511	15.735	0.586867								15.7439
15.75	1.51724	15.7216	0.191282								15.7511	1.25328								15.7509	1.27615								15.7475	1.50055								15.7478	1.2402	15.7433	0.591641								15.7522
15.7583	1.5135	15.7299	0.195674								15.7594	1.24989								15.7592	1.27378								15.7558	1.50033								15.7561	1.23626	15.7516	0.591613								15.7605
15.7666	1.50656	15.7382	0.195777								15.7677	1.24263								15.7675	1.28666								15.7641	1.49919								15.7644	1.23803	15.7599	0.591428								15.7688
15.7749	1.51729	15.7465	0.192537								15.776	1.24242								15.7758	1.29081								15.7724	1.49748								15.7727	1.2397	15.7682	0.591186								15.7771
15.7832	1.5173	15.7547	0.196735								15.7843	1.23944								15.7841	1.29649								15.7807	1.48751								15.781	1.25447	15.7765	0.593742								15.7854
15.7915	1.51768	15.763	0.197736								15.7926	1.25476								15.7924	1.28262								15.789	1.47827								15.7893	1.23656	15.7848	0.592382								15.7937
15.7998	1.51657	15.7713	0.194644								15.8009	1.2644								15.8007	1.28175								15.7973	1.47245								15.7976	1.25224	15.7931	0.593448								15.802
15.8081	1.50305	15.7796	0.193867								15.8092	1.25566								15.809	1.28438								15.8056	1.47014								15.8059	1.25808	15.8013	0.593554								15.8103
15.8164	1.49902	15.7879	0.192313								15.8175	1.26033								15.8173	1.2919								15.8139	1.49333								15.8142	1.24205	15.8096	0.590956								15.8186
15.8247	1.5034	15.7962	0.193477								15.8258	1.2652								15.8256	1.30222								15.8222	1.49584								15.8225	1.23584	15.8179	0.596131								15.8269
15.833	1.49672	15.8045	0.191444								15.8341	1.26986								15.8339	1.30094								15.8305	1.49567								15.8308	1.23962	15.8262	0.595819								15.8352
15.8413	1.48808	15.8128	0.193966								15.8424	1.2641								15.8422	1.29483								15.8388	1.49797								15.8391	1.25473	15.8345	0.594507								15.8435
15.8496	1.48935	15.821	0.193642								15.8507	1.26108								15.8505	1.29055								15.8471	1.50076								15.8474	1.24889	15.8428	0.59554								15.8518
15.8579	1.50179	15.8293	0.197299								15.859	1.26631								15.8588	1.29296								15.8554	1.48575								15.8557	1.25673	15.8511	0.590963								15.8601
15.8662	1.50723	15.8376	0.193594								15.8673	1.27191								15.8671	1.29032								15.8637	1.48529								15.864	1.25074	15.8594	0.598532								15.8684
15.8745	1.51025	15.8459	0.191245								15.8756	1.27401								15.8754	1.28992								15.872	1.48438								15.8723	1.26181	15.8677	0.595966								15.8767
15.8828	1.51457	15.8542	0.194122								15.8839	1.26937								15.8837	1.28321								15.8803	1.47578								15.8806	1.25878	15.876	0.592674								15.885
15.8911	1.49878	15.8625	0.19619								15.8922	1.26311								15.892	1.27485								15.8886	1.47096								15.8889	1.26461	15.8843	0.592868								15.8933
15.8994	1.49217	15.8708	0.193817								15.9005	1.26114								15.9003	1.2847								15.8969	1.47383								15.8972	1.25687	15.8926	0.592592								15.9016
15.9077	1.501	15.8791	0.19214								15.9088	1.26191								15.9086	1.28757								15.9052	1.48206								15.9055	1.26027	15.9009	0.594389								15.9099
15.916	1.51581	15.8873	0.192502								15.9171	1.26595								15.9169	1.28138								15.9135	1.50029								15.9138	1.25623	15.9092	0.592292								15.9182
15.9243	1.50334	15.8956	0.191109								15.9254	1.28371								15.9252	1.28372								15.9218	1.50642								15.9221	1.27987	15.9175	0.588533								15.9265
15.9326	1.50781	15.9039	0.19043								15.9337	1.29257								15.9335	1.2848								15.9301	1.49992								15.9304	1.28157	15.9258	0.598013								15.9348
15.9409	1.52872	15.9122	0.193477								15.942	1.29717								15.9418	1.29248								15.9384	1.49418								15.9387	1.27429	15.9341	0.593023								15.9431
15.9492	1.51878	15.9205	0.192892								15.9503	1.29607								15.9501	1.28712								15.9467	1.48068								15.947	1.27337	15.9424	0.596521								15.9514
15.9575	1.50978	15.9288	0.191336								15.9586	1.28643								15.9584	1.28553								15.955	1.49247								15.9553	1.27016	15.9507	0.597121								15.9597
15.9658	1.49612	15.9371	0.190377								15.9669	1.28285								15.9667	1.28206								15.9633	1.49258								15.9636	1.28394	15.959	0.59796								15.968
15.9741	1.48565	15.9453	0.190293								15.9752	1.29312								15.975	1.28106								15.9716	1.48469								15.9719	1.28872	15.9673	0.59496								15.9763
15.9824	1.50036	15.9536	0.191567								15.9835	1.29016								15.9833	1.29199								15.9799	1.49187								15.9802	1.28755	15.9756	0.593772								15.9846
15.9907	1.50961	15.9619	0.193834								15.9918	1.29169								15.9916	1.2901								15.9882	1.48696								15.9885	1.27772	15.9839	0.595643								15.9929
15.999	1.50018	15.9702	0.194065								16.0001	1.29282								15.9999	1.2843								15.9965	1.4845								15.9968	1.29523	15.9922	0.59056								16.0012
16.0073	1.49922	15.9785	0.192213								16.0084	1.28719								16.0082	1.29052								16.0048	1.47386								16.005	1.28644	16.0005	0.59537								16.0095
16.0156	1.49645	15.9868	0.194665								16.0167	1.29289								16.0165	1.29848								16.0131	1.4743								16.0133	1.28421	16.0088	0.597091								16.0178
16.0239	1.49535	15.9951	0.193967								16.025	1.30596								16.0248	1.29443								16.0214	1.48377								16.0216	1.29742	16.017	0.595386								16.0261
16.0322	1.4868	16.0034	0.191514								16.0333	1.30472								16.0331	1.27973								16.0297	1.48445								16.0299	1.29085	16.0253	0.591607								16.0344
16.0405	1.49376	16.0116	0.191952								16.0416	1.2959								16.0414	1.27141								16.038	1.48941								16.0382	1.2921	16.0336	0.592709								16.0427
16.0488	1.49387	16.0199	0.192671								16.0499	1.28528								16.0497	1.27079								16.0463	1.48661								16.0465	1.30193	16.0419	0.598247								16.051
16.0571	1.50061	16.0282	0.192616								16.0582	1.28852								16.058	1.26828								16.0546	1.48067								16.0548	1.31031	16.0502	0.593907								16.0593
16.0654	1.50182	16.0365	0.192773								16.0665	1.30003								16.0663	1.26771								16.0629	1.47244								16.0631	1.30764	16.0585	0.597764								16.0676
16.0737	1.49826	16.0448	0.194384								16.0748	1.29794								16.0746	1.27048								16.0711	1.48018								16.0714	1.30761	16.0668	0.596983								16.0759
16.082	1.49633	16.0531	0.193503								16.0831	1.29847								16.0829	1.27751								16.0794	1.4798								16.0797	1.30876	16.0751	0.597281								16.0842
16.0903	1.50156	16.0614	0.19456								16.0914	1.29753								16.0912	1.28661								16.0877	1.4954								16.088	1.29918	16.0834	0.595628								16.0925
16.0985	1.50171	16.0697	0.194533								16.0997	1.30529								16.0995	1.28877								16.096	1.49547								16.0963	1.30733	16.0917	0.59604								16.1008
16.1068	1.50236	16.0779	0.19084								16.108	1.31689								16.1078	1.27364								16.1043	1.48389								16.1046	1.2981	16.1	0.595074								16.1091
16.1151	1.49787	16.0862	0.18737								16.1163	1.30652								16.1161	1.26564								16.1126	1.49156								16.1129	1.29293	16.1083	0.595132								16.1174
16.1234	1.50486	16.0945	0.185317								16.1246	1.2993								16.1244	1.26814								16.1209	1.48389								16.1212	1.29974	16.1166	0.594708								16.1257
16.1317	1.50208	16.1028	0.186207								16.1329	1.30488								16.1327	1.25881								16.1292	1.47929								16.1295	1.30321	16.1249	0.592023								16.134
16.14	1.49949	16.1111	0.189254								16.1412	1.30779								16.141	1.26966								16.1375	1.49011								16.1378	1.30095	16.1332	0.596887								16.1423
16.1483	1.50163	16.1194	0.193097								16.1495	1.31058								16.1493	1.28464								16.1458	1.50184								16.1461	1.30016	16.1415	0.596782								16.1506
16.1566	1.51033	16.1277	0.193559								16.1578	1.31485								16.1576	1.2734								16.1541	1.49506								16.1544	1.31614	16.1498	0.597162								16.1589
16.1649	1.51046	16.1359	0.19255								16.1661	1.31001								16.1659	1.2725								16.1624	1.49375								16.1627	1.31088	16.1581	0.594548								16.1672
16.1732	1.49776	16.1442	0.190713								16.1744	1.29912								16.1742	1.27696								16.1707	1.48871								16.171	1.29963	16.1664	0.594759								16.1755
16.1815	1.49742	16.1525	0.187943								16.1827	1.30655								16.1825	1.27707								16.179	1.47275								16.1793	1.29784	16.1747	0.59965								16.1838
16.1898	1.51161	16.1608	0.187296								16.191	1.31735								16.1908	1.27242								16.1873	1.46364								16.1876	1.29483	16.183	0.602361								16.1921
16.1981	1.50893	16.1691	0.190865								16.1993	1.31677								16.1991	1.26642								16.1956	1.46313								16.1959	1.29482	16.1913	0.601049								16.2004
16.2064	1.50634	16.1774	0.194249								16.2076	1.31407								16.2074	1.26923								16.2039	1.48249								16.2042	1.29016	16.1996	0.600665								16.2087
16.2147	1.51303	16.1857	0.191892								16.2159	1.30468								16.2157	1.26754								16.2122	1.4988								16.2125	1.29392	16.2079	0.600866								16.217
16.223	1.50498	16.194	0.190688								16.2242	1.29751								16.224	1.25733								16.2205	1.49048								16.2208	1.28381	16.2162	0.600523								16.2253
16.2313	1.48633	16.2022	0.192878								16.2325	1.29745								16.2323	1.25144								16.2288	1.4814								16.2291	1.28888	16.2244	0.595547								16.2336
16.2396	1.48236	16.2105	0.191577								16.2408	1.29545								16.2406	1.25146								16.2371	1.46834								16.2374	1.30142	16.2327	0.594629								16.2419
16.2479	1.50381	16.2188	0.190214								16.2491	1.29437								16.2489	1.25217								16.2454	1.47485								16.2457	1.30631	16.241	0.594853								16.2502
16.2562	1.50675	16.2271	0.190521								16.2574	1.3079								16.2572	1.24828								16.2537	1.47624								16.254	1.29682	16.2493	0.59593								16.2585
16.2645	1.49919	16.2354	0.190277								16.2657	1.30964								16.2655	1.24694								16.262	1.46032								16.2623	1.30941	16.2576	0.598015								16.2668
16.2728	1.49764	16.2437	0.191406								16.274	1.3063								16.2738	1.25144								16.2703	1.45799								16.2706	1.31569	16.2659	0.599209								16.2751
16.2811	1.49036	16.252	0.19298								16.2823	1.30798								16.2821	1.26491								16.2786	1.46656								16.2789	1.31342	16.2742	0.600442								16.2834
16.2894	1.50158	16.2603	0.191439								16.2906	1.30102								16.2904	1.26176								16.2869	1.47255								16.2872	1.31821	16.2825	0.60102								16.2917
16.2977	1.50615	16.2685	0.191637								16.2989	1.29479								16.2987	1.2459								16.2952	1.4731								16.2955	1.30178	16.2908	0.602987								16.3
16.306	1.49537	16.2768	0.191934								16.3072	1.29795								16.307	1.25171								16.3035	1.45714								16.3038	1.29824	16.2991	0.602282								16.3083
16.3143	1.49286	16.2851	0.1903								16.3155	1.3025								16.3153	1.26373								16.3118	1.45506								16.3121	1.29342	16.3074	0.600882								16.3166
16.3226	1.50272	16.2934	0.186699								16.3238	1.30607								16.3236	1.25573								16.3201	1.46834								16.3204	1.29963	16.3157	0.599802								16.3249
16.3309	1.50973	16.3017	0.18819								16.3321	1.30851								16.3319	1.24473								16.3284	1.46767								16.3287	1.31005	16.324	0.596541								16.3332
16.3392	1.50389	16.31	0.188894								16.3404	1.29904								16.3402	1.2537								16.3367	1.46404								16.337	1.30691	16.3323	0.596283								16.3415
16.3475	1.48679	16.3183	0.18795								16.3487	1.3004								16.3485	1.26013								16.345	1.47074								16.3453	1.30331	16.3406	0.599097								16.3498
16.3558	1.48555	16.3265	0.186893								16.357	1.30489								16.3568	1.24784								16.3533	1.46789								16.3536	1.29954	16.3489	0.601125								16.3581
16.3641	1.49333	16.3348	0.188633								16.3653	1.29211								16.3651	1.24748								16.3616	1.46196								16.3619	1.30224	16.3572	0.601236								16.3664
16.3724	1.49134	16.3431	0.189007								16.3736	1.28397								16.3734	1.24595								16.3699	1.46417								16.3702	1.30676	16.3655	0.604465								16.3747
16.3807	1.49636	16.3514	0.18895								16.3819	1.28859								16.3817	1.25269								16.3782	1.46654								16.3785	1.30092	16.3738	0.606775								16.383
16.389	1.49478	16.3597	0.189993								16.3902	1.28924								16.39	1.24235								16.3865	1.46288								16.3868	1.29378	16.3821	0.604487								16.3913
16.3973	1.48926	16.368	0.190512								16.3985	1.28178								16.3983	1.22386								16.3948	1.46916								16.3951	1.30316	16.3904	0.601725								16.3996
16.4056	1.4976	16.3763	0.189295								16.4068	1.27282								16.4066	1.23712								16.4031	1.4787								16.4033	1.31171	16.3987	0.597148								16.4079
16.4139	1.50497	16.3846	0.189038								16.4151	1.27553								16.4149	1.25412								16.4114	1.47323								16.4116	1.31882	16.407	0.598689								16.4162
16.4222	1.49543	16.3928	0.186196								16.4234	1.28826								16.4232	1.257								16.4197	1.47257								16.4199	1.3155	16.4153	0.602218								16.4245
16.4305	1.49983	16.4011	0.187387								16.4317	1.28422								16.4315	1.26271								16.428	1.47711								16.4282	1.29703	16.4236	0.602399								16.4328
16.4388	1.5135	16.4094	0.187923								16.4399	1.28629								16.4398	1.25851								16.4363	1.4748								16.4365	1.29425	16.4319	0.604781								16.4411
16.4471	1.50484	16.4177	0.188184								16.4483	1.28487								16.4481	1.24811								16.4446	1.46204								16.4448	1.30614	16.4401	0.60649								16.4494
16.4554	1.49068	16.426	0.190624								16.4565	1.28274								16.4564	1.24716								16.4529	1.45664								16.4531	1.31716	16.4484	0.602849								16.4577
16.4637	1.48798	16.4343	0.188226								16.4648	1.27809								16.4647	1.24946								16.4611	1.46232								16.4614	1.31682	16.4567	0.602217								16.466
16.472	1.48922	16.4426	0.185077								16.4731	1.28564								16.473	1.25083								16.4694	1.46708								16.4697	1.30922	16.465	0.60585								16.4743
16.4803	1.48397	16.4509	0.18775								16.4814	1.28311								16.4813	1.25273								16.4777	1.46772								16.478	1.30366	16.4733	0.603247								16.4826
16.4886	1.4822	16.4591	0.187084								16.4897	1.26544								16.4896	1.24287								16.486	1.46453								16.4863	1.30683	16.4816	0.601717								16.4909
16.4969	1.4812	16.4674	0.188511								16.498	1.2753								16.4979	1.24267								16.4943	1.46245								16.4946	1.31157	16.4899	0.604781								16.4992
16.5052	1.48672	16.4757	0.19002								16.5063	1.29152								16.5062	1.25864								16.5026	1.45987								16.5029	1.3093	16.4982	0.605444								16.5075
16.5135	1.48422	16.484	0.189421								16.5146	1.28064								16.5145	1.24788								16.5109	1.46304								16.5112	1.30717	16.5065	0.604186								16.5158
16.5218	1.47898	16.4923	0.184535								16.5229	1.26861								16.5228	1.24099								16.5192	1.46612								16.5195	1.30343	16.5148	0.603843								16.5241
16.5301	1.48698	16.5006	0.186531								16.5312	1.27171								16.5311	1.24472								16.5275	1.46563								16.5278	1.29846	16.5231	0.601849								16.5324
16.5384	1.5006	16.5089	0.18487								16.5395	1.28212								16.5394	1.23433								16.5358	1.46047								16.5361	1.30626	16.5314	0.598355								16.5407
16.5467	1.508	16.5171	0.185144								16.5478	1.27768								16.5477	1.21901								16.5441	1.45999								16.5444	1.30509	16.5397	0.60109								16.549
16.555	1.51382	16.5254	0.185232								16.5561	1.26475								16.556	1.23241								16.5524	1.45657								16.5527	1.3035	16.548	0.603422								16.5573
16.5633	1.51855	16.5337	0.185898								16.5644	1.27038								16.5643	1.23915								16.5607	1.45014								16.561	1.30183	16.5563	0.601542								16.5656
16.5716	1.5104	16.542	0.18751								16.5727	1.26785								16.5726	1.24674								16.569	1.45067								16.5693	1.29262	16.5646	0.600839								16.5739
16.5799	1.4931	16.5503	0.187929								16.581	1.26144								16.5809	1.24541								16.5773	1.44898								16.5776	1.29206	16.5729	0.603359								16.5822
16.5882	1.50916	16.5586	0.186202								16.5893	1.26343								16.5892	1.24604								16.5856	1.46181								16.5859	1.29623	16.5812	0.608221								16.5905
[truncated: 53 more rows]
[truncated: 5 more columns]

## Sheet: Figure 3
ml	dGMP	ml	dGDP	ml	dGTP								ml	MazZ dGTP								ml	GMP	ml	GDP	ml	GTP								ml	MazZ GTP
0.007431	-1.85421	0.00062	0.051684	0.00693	1.04838								0.006971	1.04145								0.000596	0.678068	0.008275	0.236735	0.008256	0.027093								0.000289	2.0386
0.01573	-1.84018	0.008923	0.063676	0.015229	1.04991								0.01527	1.02648								0.008898	0.677161	0.016576	0.314607	0.016558	0.017497								0.008592	1.99136
0.02403	-1.82994	0.017226	0.084893	0.023528	1.05006								0.023569	1.02225								0.017201	0.665961	0.024878	0.381026	0.02486	0.021444								0.016894	1.96647
0.03233	-1.85698	0.025529	0.068055	0.031827	1.05112								0.031868	0.99566								0.025504	0.661082	0.03318	0.444001	0.033161	0.02995								0.025197	1.953
0.04063	-1.84266	0.033832	0.051763	0.040126	1.06092								0.040166	1.00483								0.033806	0.656419	0.041481	0.509249	0.041463	0.024508								0.0335	1.9445
0.04893	-1.83798	0.042135	0.066089	0.048425	1.04943								0.048465	1.0306								0.042109	0.663484	0.049783	0.591953	0.049765	0.02271								0.041802	1.94043
0.05723	-1.8256	0.050438	0.075425	0.056724	1.06818								0.056764	1.04309								0.050411	0.654662	0.058085	0.662209	0.058066	0.020473								0.050105	1.89716
0.06553	-1.83093	0.058741	0.061293	0.065022	1.0602								0.065063	1.05269								0.058713	0.648635	0.066387	0.727932	0.066368	0.025929								0.058408	1.88703
0.07383	-1.84589	0.067044	0.056853	0.073321	1.04887								0.073361	1.01608								0.067016	0.637281	0.074688	0.795428	0.074669	0.025962								0.06671	1.88946
0.082129	-1.83169	0.075347	0.056631	0.08162	1.05154								0.08166	1.0045								0.075319	0.640578	0.08299	0.849204	0.082971	0.015527								0.075013	1.86999
0.090429	-1.82716	0.08365	0.078805	0.089919	1.05899								0.089959	1.0151								0.083622	0.624597	0.091292	0.892813	0.091273	0.021826								0.083315	1.82922
0.098729	-1.82299	0.091953	0.066475	0.098218	1.06407								0.098258	1.0363								0.091924	0.619883	0.099594	0.931573	0.099574	0.024893								0.091618	1.82424
0.107029	-1.84931	0.100256	0.074128	0.106517	1.06603								0.106557	1.06346								0.100226	0.620243	0.107895	0.965983	0.107876	0.026502								0.099921	1.81057
0.115329	-1.85078	0.10856	0.121425	0.114816	1.05881								0.114856	1.06166								0.108529	0.60826	0.116197	0.995474	0.116178	0.017085								0.108223	1.79286
0.123629	-1.83641	0.116862	0.245715	0.123115	1.07377								0.123155	1.06473								0.116832	0.613132	0.124499	1.02995	0.124479	0.011206								0.116526	1.78174
0.131929	-1.83492	0.125165	0.41815	0.131413	1.06283								0.131454	1.04832								0.125134	0.610932	0.132801	1.0546	0.132781	-0.028771								0.124829	1.77227
0.140229	-1.82424	0.133469	0.561601	0.139712	1.05878								0.139752	0.215048								0.133437	0.607522	0.141102	1.07526	0.141082	-0.062312								0.133132	1.75348
0.148529	-1.81812	0.141771	0.672128	0.148011	1.06795								0.148051	0.034683								0.141739	0.607494	0.149405	1.10804	0.149384	-0.077725								0.141434	1.75323
0.156828	-1.85177	0.150074	0.806978	0.15631	1.07021								0.15635	0.015725								0.150042	0.594776	0.157706	1.12385	0.157685	-0.07187								0.149736	1.73176
0.165128	-1.83712	0.158378	0.890726	0.164609	1.07466								0.164649	0.023821								0.158344	0.59141	0.166008	1.11151	0.165987	-0.058539								0.158039	1.71499
0.173428	-1.83169	0.16668	0.982511	0.172908	1.07634								0.172947	0.05751								0.166647	0.594915	0.17431	1.09781	0.174289	-0.062891								0.166342	1.70522
0.181728	-1.86167	0.174984	1.0688	0.181207	1.07214								0.181246	0.06247								0.17495	0.583096	0.182611	1.08899	0.18259	-0.060687								0.174644	1.69708
0.190028	-1.846	0.183287	1.09273	0.189506	1.06503								0.189545	0.071244								0.183252	0.572624	0.190913	1.08368	0.190892	-0.06518								0.182947	1.69646
0.198328	-1.82296	0.19159	1.17211	0.197804	1.06591								0.197844	0.0894								0.191555	0.569177	0.199215	1.07455	0.199193	-0.074377								0.19125	1.66201
0.206628	-1.81207	0.199893	1.23192	0.206103	1.08668								0.206142	0.101356								0.199857	0.572649	0.207517	1.06332	0.207495	-0.069245								0.199553	1.64054
0.214928	-1.82439	0.208196	1.27452	0.214402	1.07802								0.214441	0.090943								0.20816	0.569938	0.215818	1.04135	0.215797	-0.052286								0.207855	1.64118
0.223228	-1.45832	0.216499	1.32151	0.222701	1.08195								0.22274	0.061248								0.216463	0.567581	0.22412	1.01024	0.224098	-0.040357								0.216157	1.63242
0.231527	0.011824	0.224802	1.37769	0.231	1.08802								0.231039	0.04695								0.224765	0.561692	0.232422	0.988546	0.2324	-0.031448								0.22446	1.62866
0.239827	0.028652	0.233105	1.42584	0.239299	1.07394								0.239338	0.059457								0.233068	0.54775	0.240724	0.969243	0.240702	-0.048164								0.232763	1.62155
0.248127	0.016675	0.241408	1.54298	0.247598	1.07038								0.247637	0.051512								0.24137	0.556265	0.249025	0.964778	0.249003	-0.05122								0.241066	1.60095
0.256427	0.041529	0.249711	1.69048	0.255897	1.0795								0.255936	0.055106								0.249672	0.565193	0.257327	0.962038	0.257305	-0.02415								0.249368	1.57259
0.264727	0.036263	0.258014	1.88256	0.264195	1.07443								0.264234	0.078488								0.257975	0.548724	0.265629	0.95142	0.265606	0.012418								0.257671	1.55992
0.273027	0.020676	0.266317	2.05969	0.272494	1.07549								0.272533	0.075477								0.266278	0.542364	0.273931	0.946902	0.273908	-0.007637								0.265973	1.55739
0.281327	0.045256	0.27462	2.23324	0.280793	1.07666								0.280832	0.096529								0.27458	0.537742	0.282232	0.939534	0.282209	-0.009898								0.274276	1.54295
0.289627	0.057266	0.282923	2.37107	0.289092	1.06971								0.289131	0.094724								0.282883	0.535655	0.290534	0.93587	0.290511	-0.0084								0.282578	1.52982
0.297926	0.049547	0.291226	2.52099	0.297391	1.08352								0.29743	0.085271								0.291185	0.533833	0.298836	0.923838	0.298813	-0.028464								0.290881	1.52146
0.306226	0.040404	0.299529	2.6302	0.30569	1.08503								0.305728	0.085432								0.299488	0.523829	0.307137	0.917225	0.307115	-0.060316								0.299184	1.52467
0.314526	0.04669	0.307832	2.72719	0.313989	1.08294								0.314027	0.103017								0.307791	0.51778	0.315439	0.91704	0.315416	-0.077642								0.307487	1.48822
0.322826	0.059781	0.316135	2.75672	0.322288	1.0816								0.322326	0.105153								0.316093	0.527938	0.323741	0.925476	0.323718	-0.088695								0.315789	1.48005
0.331126	0.067442	0.324438	2.79617	0.330586	1.075								0.330625	0.093074								0.324396	0.529703	0.332043	0.939217	0.332019	-0.097702								0.324092	1.48872
0.339426	0.072455	0.332741	2.83541	0.338885	1.06912								0.338923	0.104537								0.332698	0.524035	0.340345	0.941337	0.340321	-0.091236								0.332394	1.4665
0.347726	0.06258	0.341044	2.83133	0.347184	1.0702								0.347222	0.091238								0.341001	0.508786	0.348647	0.943604	0.348622	-0.093064								0.340697	1.45276
0.356026	0.089349	0.349347	2.82928	0.355483	1.07734								0.355521	0.08742								0.349303	0.509333	0.356948	0.939191	0.356924	-0.102751								0.349	1.45314
0.364326	0.088443	0.35765	2.83703	0.363782	1.06376								0.36382	0.094231								0.357606	0.512119	0.36525	0.950933	0.365226	-0.101352								0.357302	1.46529
0.372625	0.075741	0.365953	2.80234	0.372081	1.07997								0.372119	0.085054								0.365909	0.518496	0.373552	0.966629	0.373527	-0.092924								0.365605	1.44546
0.380925	0.069655	0.374256	2.76758	0.38038	1.08061								0.380418	0.090979								0.374211	0.514204	0.381854	0.967039	0.381829	-0.075735								0.373908	1.43668
0.389225	0.03735	0.382559	2.74004	0.388679	1.07349								0.388717	0.114564								0.382514	0.517686	0.390155	0.980094	0.390131	-0.070722								0.38221	1.43332
0.397525	0.065709	0.390862	2.71556	0.396977	1.08055								0.397015	0.139014								0.390816	0.512757	0.398457	0.981306	0.398432	-0.071534								0.390513	1.39588
0.405825	0.064846	0.399165	2.66392	0.405276	1.09108								0.405314	0.147244								0.399119	0.500016	0.406759	0.992796	0.406734	-0.073495								0.398815	1.37847
0.414125	0.142672	0.407468	2.5804	0.413575	1.09392								0.413613	0.135832								0.407422	0.49043	0.415061	1.00514	0.415035	-0.098499								0.407118	1.3998
0.422425	0.100267	0.415771	2.53251	0.421874	1.08015								0.421912	0.130764								0.415724	0.486815	0.423362	0.99775	0.423337	-0.110854								0.415421	1.40192
0.430725	0.059075	0.424074	2.48849	0.430173	1.07616								0.430211	0.139679								0.424026	0.495399	0.431664	0.995488	0.431639	-0.089215								0.423723	1.37135
0.439024	0.063113	0.432377	2.42347	0.438472	1.08612								0.438509	0.152155								0.432329	0.494273	0.439966	1.00005	0.43994	-0.081908								0.432026	1.36214
0.447324	0.102405	0.44068	2.34944	0.446771	1.09365								0.446808	0.137416								0.440631	0.494549	0.448267	1.00397	0.448242	-0.097739								0.440329	1.34456
0.455624	0.074343	0.448983	2.29241	0.45507	1.08667								0.455107	0.135494								0.448934	0.496607	0.456569	1.01569	0.456543	-0.102278								0.448631	1.34387
0.463924	0.061075	0.457286	2.24926	0.463368	1.08434								0.463406	0.123906								0.457237	0.487678	0.464871	1.01038	0.464845	-0.101292								0.456933	1.34888
0.472224	0.07345	0.46559	2.20377	0.471667	1.08891								0.471704	0.099568								0.465539	0.481001	0.473173	1.00368	0.473146	-0.089074								0.465236	1.33175
0.480524	0.084902	0.473892	2.1301	0.479966	1.08039								0.480003	0.128496								0.473842	0.478749	0.481474	1.00889	0.481448	-0.082374								0.473539	1.32815
0.488824	0.068847	0.482195	2.08954	0.488265	1.08059								0.488302	0.128097								0.482144	0.480935	0.489776	0.99817	0.48975	-0.088659								0.481842	1.32914
0.497124	0.085144	0.490499	2.04956	0.496564	0.497187								0.496601	0.12506								0.490447	0.475656	0.498078	0.980684	0.498051	-0.087401								0.490144	1.34188
0.505424	0.073378	0.498801	1.9966	0.504863	-0.010247								0.5049	0.141375								0.49875	0.473759	0.50638	0.980037	0.506353	-0.080697								0.498447	1.33197
0.513723	0.06179	0.507104	1.95311	0.513162	0.012932								0.513199	0.131434								0.507052	0.477403	0.514682	0.97032	0.514655	-0.077424								0.50675	1.30765
0.522023	0.096855	0.515408	1.93396	0.521461	0.015871								0.521497	0.145788								0.515355	0.472462	0.522984	0.961263	0.522956	-0.085393								0.515052	1.30118
0.530323	0.093481	0.52371	1.89703	0.529759	0.020405								0.529796	0.149843								0.523657	0.465504	0.531285	0.950068	0.531258	-0.07179								0.523355	1.2865
0.538623	0.073865	0.532013	1.85057	0.538058	0.014628								0.538095	0.100935								0.53196	0.471013	0.539587	0.954597	0.539559	-0.051737								0.531657	1.26935
0.546923	0.069196	0.540317	1.80339	0.546357	0.017526								0.546394	0.114835								0.540262	0.471535	0.547889	0.946764	0.547861	-0.028111								0.53996	1.27132
0.555223	0.084467	0.548619	1.76059	0.554656	0.030666								0.554693	0.081048								0.548565	0.456777	0.55619	0.932725	0.556163	0.029457								0.548263	1.28809
0.563523	0.112071	0.556922	1.73464	0.562955	0.027472								0.562992	0.056766								0.556868	0.449537	0.564492	0.929036	0.564464	0.099519								0.556565	1.29838
0.571823	0.067627	0.565226	1.72497	0.571254	0.020556								0.57129	0.057894								0.56517	0.454383	0.572794	0.907388	0.572766	0.169668								0.564868	1.28422
0.580122	0.097128	0.573529	1.69053	0.579553	0.028924								0.579589	0.064714								0.573472	0.460543	0.581096	0.897581	0.581068	0.216979								0.573171	1.25839
0.588422	0.104901	0.581831	1.66759	0.587852	0.033806								0.587888	0.066498								0.581775	0.458923	0.589397	0.886117	0.589369	0.260387								0.581473	1.24553
0.596722	0.113035	0.590135	1.63559	0.59615	0.026812								0.596187	0.044843								0.590078	0.451427	0.597699	0.88249	0.597671	0.310977								0.589776	1.26088
0.605022	0.119364	0.598438	1.59241	0.604449	0.028747								0.604486	0.04644								0.59838	0.44796	0.606001	0.876656	0.605972	0.359357								0.598078	1.27735
0.613322	0.115028	0.60674	1.56334	0.612748	0.041993								0.612784	0.07469								0.606683	0.449656	0.614303	0.873384	0.614274	0.40189								0.606381	1.26625
0.621622	0.105562	0.615044	1.52643	0.621047	0.051211								0.621083	0.118487								0.614985	0.445777	0.622604	0.875534	0.622575	0.441981								0.614684	1.24517
0.629922	0.114178	0.623347	1.50642	0.629346	0.039007								0.629382	0.195966								0.623288	0.43547	0.630906	0.883834	0.630877	0.476564								0.622986	1.23064
0.638222	0.12235	0.631649	1.47289	0.637645	0.034549								0.637681	0.237452								0.63159	0.432581	0.639208	0.870577	0.639179	0.495649								0.631289	1.23083
0.646522	0.031254	0.639953	1.45864	0.645944	0.043401								0.645979	0.226472								0.639893	0.432416	0.64751	0.864719	0.64748	0.502539								0.639592	1.22446
0.654821	-0.017075	0.648256	1.42723	0.654243	0.03582								0.654278	0.212415								0.648196	0.428076	0.655811	0.845562	0.655782	0.519103								0.647894	1.2453
0.663121	-0.001766	0.656559	1.40933	0.662541	0.031189								0.662577	0.224678								0.656498	0.427641	0.664113	0.85275	0.664083	0.528398								0.656197	1.27026
0.671421	0.016883	0.664862	1.37664	0.67084	0.021576								0.670876	0.208366								0.664801	0.422406	0.672415	0.855069	0.672385	0.519234								0.664499	1.24973
0.679721	0.011116	0.673165	1.34396	0.679139	0.024704								0.679175	0.174192								0.673103	0.422539	0.680717	0.844071	0.680687	0.519585								0.672802	1.21709
0.688021	0.018816	0.681468	1.32952	0.687438	0.031974								0.687474	0.150038								0.681406	0.433219	0.689019	0.833199	0.688988	0.515765								0.681105	1.21522
0.696321	0.036299	0.689771	1.31008	0.695737	0.028851								0.695773	0.135815								0.689709	0.428949	0.69732	0.834337	0.69729	0.513844								0.689407	1.22294
0.704621	0.013975	0.698074	1.29158	0.704036	0.020912								0.704072	0.120984								0.698011	0.417513	0.705622	0.833201	0.705592	0.511645								0.69771	1.22124
0.712921	0.028177	0.706377	1.27586	0.712335	0.02								0.71237	0.15846								0.706314	0.414424	0.713924	0.821531	0.713893	0.50052								0.706013	1.21258
0.72122	0.0733	0.71468	1.24249	0.720634	0.028066								0.720669	0.176916								0.714616	0.418184	0.722226	0.81241	0.722195	0.467137								0.714315	1.22052
0.72952	0.132389	0.722983	1.20903	0.728932	0.025895								0.728968	0.116412								0.722919	0.415151	0.730527	0.809346	0.730496	0.432302								0.722618	1.22123
0.73782	0.136641	0.731286	1.20314	0.737231	0.023455								0.737267	0.106544								0.731221	0.417515	0.738829	0.817987	0.738798	0.42646								0.73092	1.2141
0.74612	0.103935	0.739589	1.19179	0.74553	0.030359								0.745565	0.11817								0.739524	0.417588	0.747131	0.808136	0.747099	0.417929								0.739223	1.21702
0.75442	0.092522	0.747892	1.16373	0.753829	0.03291								0.753864	0.098622								0.747827	0.410275	0.755433	0.81587	0.755401	0.401081								0.747526	1.22456
0.76272	0.059293	0.756195	1.15271	0.762128	0.024803								0.762163	0.088291								0.756129	0.411906	0.763734	0.806289	0.763703	0.376804								0.755828	1.19259
0.77102	0.063582	0.764498	1.14727	0.770427	0.028924								0.770462	0.12641								0.764431	0.408817	0.772036	0.792434	0.772005	0.356223								0.764131	1.20738
0.77932	0.056734	0.772801	1.13158	0.778726	0.042002								0.77876	0.162474								0.772734	0.405713	0.780338	0.799718	0.780306	0.347196								0.772433	1.19873
0.78762	0.034404	0.781104	1.10197	0.787024	0.033864								0.787059	0.117177								0.781037	0.40363	0.78864	0.805493	0.788608	0.338271								0.780736	1.19606
0.795919	0.049819	0.789407	1.08406	0.795323	0.020248								0.795358	0.119007								0.789339	0.399696	0.796941	0.803894	0.796909	0.328366								0.789039	1.20095
0.804219	0.060222	0.79771	1.07069	0.803622	0.02155								0.803657	0.124371								0.797642	0.399333	0.805243	0.786131	0.805211	0.324769								0.797341	1.22614
0.812519	0.074534	0.806013	1.05575	0.811921	0.033249								0.811956	0.122354								0.805944	0.403588	0.813545	0.783351	0.813512	0.30272								0.805644	1.22747
0.820819	0.068125	0.814316	1.04616	0.82022	0.037117								0.820255	0.131737								0.814247	0.399001	0.821846	0.791381	0.821814	0.310773								0.813947	1.18975
0.829119	0.066868	0.822619	1.03481	0.828519	0.040877								0.828554	0.14978								0.822549	0.392344	0.830148	0.785267	0.830116	0.300794								0.822249	1.19759
0.837419	0.039149	0.830922	1.03523	0.836818	0.036447								0.836852	0.181594								0.830852	0.400169	0.83845	0.791807	0.838417	0.286278								0.830552	1.20667
0.845719	0.06872	0.839225	1.01429	0.845117	0.029994								0.845151	0.143878								0.839155	0.401989	0.846752	0.783215	0.846719	0.278571								0.838854	1.18154
0.854019	0.104082	0.847528	0.985085	0.853415	0.044287								0.85345	0.142077								0.847457	0.380782	0.855054	0.782258	0.855021	0.281356								0.847157	1.17269
0.862319	0.066355	0.855831	0.975029	0.861714	0.044867								0.861749	0.124186								0.85576	0.379729	0.863356	0.79332	0.863322	0.288261								0.85546	1.16991
0.870618	0.072854	0.864134	0.988339	0.870013	0.041121								0.870048	0.141862								0.864062	0.393211	0.871657	0.792827	0.871624	0.28168								0.863762	1.14849
0.878918	0.071794	0.872437	0.99075	0.878312	0.044584								0.878346	0.147384								0.872365	0.38962	0.879959	0.781017	0.879925	0.276189								0.872065	1.17085
0.887218	0.056843	0.88074	0.964179	0.886611	0.045482								0.886645	0.133791								0.880668	0.383706	0.888261	0.763483	0.888227	0.279662								0.880368	1.18209
0.895518	0.05198	0.889043	0.958406	0.89491	0.053338								0.894944	0.157249								0.88897	0.383141	0.896563	0.762125	0.896529	0.29361								0.88867	1.14666
0.903818	0.063948	0.897346	0.950017	0.903209	0.051168								0.903243	0.151995								0.897273	0.378661	0.904864	0.761975	0.90483	0.303853								0.896973	1.12374
0.912118	0.07724	0.905649	0.931942	0.911508	0.046823								0.911541	0.164535								0.905575	0.372411	0.913166	0.772087	0.913132	0.303876								0.905275	1.17087
0.920418	0.072056	0.913952	0.9214	0.919806	0.037362								0.91984	0.173046								0.913878	0.369689	0.921468	0.764798	0.921433	0.300973								0.913578	1.1684
0.928718	0.065878	0.922256	0.913537	0.928105	0.009909								0.928139	0.168708								0.92218	0.36797	0.92977	0.757114	0.929735	0.31019								0.921881	1.1531
0.937017	0.073945	0.930559	0.904128	0.936404	-0.02137								0.936438	0.179056								0.930483	0.375051	0.938071	0.761699	0.938036	0.324171								0.930183	1.14862
0.945317	0.095518	0.938861	0.88531	0.944703	-0.017231								0.944737	0.133835								0.938786	0.37961	0.946373	0.781266	0.946338	0.337436								0.938486	1.14824
0.953617	0.106202	0.947165	0.887213	0.953002	-0.006643								0.953036	0.326086								0.947088	0.381523	0.954675	0.766455	0.95464	0.355969								0.946789	1.17499
0.961917	0.104183	0.955468	0.890185	0.961301	0.002855								0.961334	0.876374								0.95539	0.382632	0.962976	0.762681	0.962941	0.348738								0.955091	1.16079
0.970217	0.118942	0.96377	0.872229	0.9696	0.008477								0.969633	1.85931								0.963693	0.389019	0.971278	0.759368	0.971243	0.345262								0.963394	1.12471
0.978517	0.110435	0.972074	0.867912	0.977899	0.00727								0.977932	3.0309								0.971996	0.384562	0.97958	0.755291	0.979545	0.378015								0.971696	1.14269
0.986817	0.105649	0.980377	0.87434	0.986197	0.005597								0.986231	4.2974								0.980298	0.373322	0.987882	0.754604	0.987846	0.381424								0.979999	1.16539
0.995117	0.091057	0.988679	0.8619	0.994496	0.028567								0.99453	5.60486								0.988601	0.377154	0.996183	0.744048	0.996148	0.385837								0.988302	1.16704
1.00342	0.101594	0.996983	0.847365	1.0028	0.043623								1.00283	7.41891								0.996903	0.36908	1.00449	0.759699	1.00445	0.386976								0.996604	1.13249
1.01172	0.091877	1.00529	0.831993	1.01109	0.051225								1.01113	9.42689								1.00521	0.366018	1.01279	0.756012	1.01275	0.375396								1.00491	1.13878
1.02002	0.096881	1.01359	0.826381	1.01939	0.043871								1.01943	10.7181								1.01351	0.385496	1.02109	0.769668	1.02105	0.384576								1.01321	1.11603
1.02832	0.124493	1.02189	0.833701	1.02769	0.041031								1.02772	11.4551								1.02181	0.391374	1.02939	0.748607	1.02935	0.389728								1.02151	1.11216
1.03662	0.274469	1.03019	0.817823	1.03599	0.044821								1.03602	11.8779								1.03011	0.386372	1.03769	0.737027	1.03766	0.4063								1.02981	1.1268
1.04492	0.649551	1.0385	0.806892	1.04429	0.033601								1.04432	12.0104								1.03842	0.385373	1.04599	0.756715	1.04596	0.390995								1.03812	1.14987
1.05322	1.22718	1.0468	0.803339	1.05259	0.021615								1.05262	11.7536								1.04672	0.385922	1.0543	0.748241	1.05426	0.384195								1.04642	1.12745
1.06152	1.93603	1.0551	0.7943	1.06089	0.0204								1.06092	11.3617								1.05502	0.386542	1.0626	0.761739	1.06256	0.403197								1.05472	1.12427
1.06982	2.73222	1.06341	0.787249	1.06919	0.006758								1.06922	10.9594								1.06332	0.402163	1.0709	0.750428	1.07086	0.403169								1.06303	1.10044
1.07811	3.60619	1.07171	0.783354	1.07749	0.01589								1.07752	10.5119								1.07163	0.409716	1.0792	0.741892	1.07916	0.388212								1.07133	1.11041
1.08641	4.80913	1.08001	0.772973	1.08578	0.005492								1.08582	10.0039								1.07993	0.400371	1.0875	0.733322	1.08746	0.388131								1.07963	1.10662
1.09472	6.4011	1.08832	0.770443	1.09408	0.014029								1.09411	9.48488								1.08823	0.393091	1.0958	0.740004	1.09577	0.389126								1.08793	1.12
1.10302	7.60659	1.09662	0.776756	1.10238	0.024991								1.10241	9.07851								1.09653	0.395873	1.10411	0.730982	1.10407	0.379662								1.09624	1.11857
1.11132	8.30735	1.10492	0.768394	1.11068	0.019832								1.11071	8.57827								1.10484	0.395641	1.11241	0.727368	1.11237	0.378874								1.10454	1.10687
1.11962	8.72134	1.11322	0.753061	1.11898	0.014455								1.11901	8.11401								1.11314	0.389542	1.12071	0.723772	1.12067	0.378114								1.11284	1.09847
1.12792	8.89207	1.12153	0.763075	1.12728	0.031854								1.12731	7.56422								1.12144	0.394046	1.12901	0.711803	1.12897	0.372465								1.12114	1.08852
1.13621	8.86623	1.12983	0.767624	1.13558	0.045424								1.13561	7.09469								1.12974	0.382721	1.13731	0.713471	1.13728	0.382026								1.12945	1.07574
1.14451	8.72141	1.13813	0.747454	1.14388	0.038837								1.14391	6.60989								1.13805	0.382537	1.14562	0.708426	1.14558	0.374297								1.13775	1.08852
1.15281	8.48678	1.14644	0.736441	1.15217	0.044014								1.15221	6.17961								1.14635	0.386917	1.15392	0.692703	1.15388	0.358667								1.14605	1.07351
1.16111	8.20836	1.15474	0.740173	1.16047	0.018789								1.16051	5.69103								1.15465	0.369503	1.16222	0.69878	1.16218	0.340652								1.15435	1.08348
1.16941	7.89471	1.16304	0.751214	1.16877	0.015494								1.16881	5.32165								1.16295	0.369325	1.17052	0.701433	1.17048	0.332654								1.16266	1.07971
1.17771	7.56063	1.17135	0.751889	1.17707	0.02161								1.1771	4.92796								1.17126	0.367278	1.17882	0.717962	1.17878	0.351798								1.17096	1.05598
1.18601	7.19324	1.17965	0.742323	1.18537	0.034053								1.1854	4.57414								1.17956	0.361808	1.18712	0.692504	1.18708	0.356564								1.17926	1.07905
1.19431	6.83226	1.18795	0.72952	1.19367	0.032574								1.1937	4.21014								1.18786	0.353402	1.19543	0.680776	1.19539	0.342194								1.18756	1.10773
1.20261	6.48602	1.19626	0.726622	1.20197	0.035798								1.202	3.89219								1.19616	0.359606	1.20373	0.695112	1.20369	0.319039								1.19587	1.10142
1.21091	6.13276	1.20456	0.724957	1.21027	0.037732								1.2103	3.60252								1.20447	0.351557	1.21203	0.683725	1.21199	0.33144								1.20417	1.09076
1.21921	5.76814	1.21286	0.720147	1.21857	0.028346								1.2186	3.31405								1.21277	0.357592	1.22033	0.68029	1.22029	0.346065								1.21247	1.04753
1.22751	5.45108	1.22116	0.719115	1.22687	0.043234								1.2269	3.03743								1.22107	0.352459	1.22863	0.704434	1.22859	0.337856								1.22077	1.11227
1.23581	5.15144	1.22947	0.706072	1.23516	0.043077								1.2352	2.79296								1.22938	0.34878	1.23693	0.685136	1.2369	0.326601								1.22908	1.08897
1.24411	4.83107	1.23777	0.705158	1.24346	0.049479								1.24349	2.61285								1.23768	0.341951	1.24524	0.67694	1.2452	0.330363								1.23738	1.05115
1.25241	4.53221	1.24607	0.704954	1.25176	0.035735								1.25179	2.38708								1.24598	0.331705	1.25354	0.673669	1.2535	0.320353								1.24568	1.04031
1.26071	4.26227	1.25438	0.685084	1.26006	0.015645								1.26009	2.16721								1.25428	0.334046	1.26184	0.699603	1.2618	0.310201								1.25399	1.06157
1.26901	3.99993	1.26268	0.682575	1.26836	0.018533								1.26839	2.05556								1.26259	0.33972	1.27014	0.681537	1.2701	0.32379								1.26229	1.08488
1.27731	3.73528	1.27098	0.690795	1.27666	0.02408								1.27669	1.86187								1.27089	0.335006	1.27844	0.695068	1.2784	0.311028								1.27059	1.08673
1.28561	3.49978	1.27929	0.68376	1.28496	0.024351								1.28499	1.71053								1.27919	0.327874	1.28675	0.679441	1.2867	0.300288								1.27889	1.09754
1.29391	3.26511	1.28759	0.678291	1.29326	0.027945								1.29329	1.59723								1.28749	0.333497	1.29505	0.66916	1.29501	0.317865								1.2872	1.10445
1.30221	3.0761	1.29589	0.676125	1.30156	0.055604								1.30159	1.52417								1.2958	0.352434	1.30335	0.670934	1.30331	0.316931								1.2955	1.04722
1.31051	2.87869	1.30419	0.677428	1.30985	0.047602								1.30988	1.43615								1.3041	0.322896	1.31165	0.674668	1.31161	0.308421								1.3038	1.08427
1.31881	2.69254	1.3125	0.672817	1.31815	0.034362								1.31818	1.33644								1.3124	0.317808	1.31995	0.671983	1.31991	0.309744								1.3121	1.08115
1.32711	2.52504	1.3208	0.657166	1.32645	0.031759								1.32648	1.23027								1.3207	0.329155	1.32825	0.670787	1.32821	0.304858								1.32041	1.08548
1.33541	2.35152	1.3291	0.657899	1.33475	0.036196								1.33478	1.17824								1.32901	0.332981	1.33655	0.651458	1.33651	0.295085								1.32871	1.09331
1.34371	2.19245	1.33741	0.663564	1.34305	0.052236								1.34308	1.17934								1.33731	0.324789	1.34486	0.656545	1.34482	0.306726								1.33701	1.08968
1.35201	2.0572	1.34571	0.660849	1.35135	0.076803								1.35138	1.11513								1.34561	0.336557	1.35316	0.65713	1.35312	0.306822								1.34532	1.04166
1.36031	1.93978	1.35401	0.654932	1.35965	0.103198								1.35968	1.04876								1.35391	0.333256	1.36146	0.660095	1.36142	0.30007								1.35362	1.10313
1.36861	1.7948	1.36232	0.648636	1.36795	0.137172								1.36798	1.02601								1.36222	0.325269	1.36976	0.653229	1.36972	0.311683								1.36192	1.08089
1.37691	1.70591	1.37062	0.643345	1.37624	0.159143								1.37627	1.01413								1.37052	0.329517	1.37806	0.652915	1.37802	0.314364								1.37022	1.05973
1.38521	1.6192	1.37892	0.641295	1.38454	0.200506								1.38457	0.98729								1.37882	0.331717	1.38637	0.653539	1.38632	0.306376								1.37853	1.05372
1.39351	1.52995	1.38722	0.647977	1.39284	0.283818								1.39287	0.928951								1.38712	0.340883	1.39467	0.640537	1.39463	0.300727								1.38683	1.04387
1.40181	1.45729	1.39553	0.641049	1.40114	0.376817								1.40117	0.930989								1.39543	0.332859	1.40297	0.654526	1.40293	0.307054								1.39513	1.05133
1.41011	1.37986	1.40383	0.633465	1.40944	0.474763								1.40947	0.852751								1.40373	0.323116	1.41127	0.65445	1.41123	0.300065								1.40343	1.06316
1.41841	1.31004	1.41213	0.623289	1.41774	0.553537								1.41777	0.892448								1.41203	0.317401	1.41957	0.655554	1.41953	0.302085								1.41174	1.06283
1.42671	1.24317	1.42044	0.615316	1.42604	0.63171								1.42607	0.858778								1.42033	0.334937	1.42788	0.638616	1.42783	0.28855								1.42004	1.04259
1.43501	1.18384	1.42874	0.628211	1.43434	0.695898								1.43437	0.844251								1.42864	0.32652	1.43618	0.637715	1.43613	0.299539								1.42834	1.07853
1.44331	1.16528	1.43704	0.626398	1.44264	0.699103								1.44267	0.821988								1.43694	0.315718	1.44448	0.641352	1.44443	0.286883								1.43664	1.08105
1.45161	1.14219	1.44535	0.612505	1.45093	0.681382								1.45096	0.829717								1.44524	0.321768	1.45278	0.644466	1.45274	0.300615								1.44495	1.09994
1.45991	1.08009	1.45365	0.608743	1.45923	0.664014								1.45926	0.826633								1.45355	0.312428	1.46108	0.644695	1.46104	0.287174								1.45325	1.05526
1.46821	1.0446	1.46195	0.612379	1.46753	0.616947								1.46756	0.820293								1.46185	0.311083	1.46938	0.636407	1.46934	0.271641								1.46155	1.05293
1.47651	1.02941	1.47026	0.619424	1.47583	0.600864								1.47586	0.764181								1.47015	0.306081	1.47768	0.621476	1.47764	0.272152								1.46985	1.08239
1.48481	0.998893	1.47856	0.619737	1.48413	0.594381								1.48416	0.79862								1.47845	0.309522	1.48599	0.638721	1.48594	0.280049								1.47816	1.04982
1.49311	0.962997	1.48686	0.627941	1.49243	0.550313								1.49246	0.794007								1.48675	0.305183	1.49429	0.631072	1.49424	0.289637								1.48646	1.03686
1.50141	0.94009	1.49516	0.633205	1.50073	0.497838								1.50076	0.774057								1.49506	0.299497	1.50259	0.625861	1.50255	0.303243								1.49476	1.07255
1.50971	0.919253	1.50347	0.619766	1.50903	0.465172								1.50906	0.768322								1.50336	0.298656	1.51089	0.63437	1.51085	0.279445								1.50307	1.10591
1.51801	0.889087	1.51177	0.611174	1.51733	0.43567								1.51736	0.755648								1.51166	0.308003	1.51919	0.645435	1.51915	0.269031								1.51137	1.11829
1.52631	0.884393	1.52007	0.615034	1.52562	0.413295								1.52565	0.751926								1.51997	0.315496	1.5275	0.637453	1.52745	0.285711								1.51967	1.13965
1.53461	0.88064	1.52838	0.620739	1.53392	0.401236								1.53395	0.739404								1.52827	0.311992	1.5358	0.634775	1.53575	0.287921								1.52797	1.09007
1.54291	0.853826	1.53668	0.60455	1.54222	0.367158								1.54225	0.760463								1.53657	0.314288	1.5441	0.621302	1.54405	0.283788								1.53628	1.10982
1.55121	0.827289	1.54498	0.598218	1.55052	0.379931								1.55055	0.723495								1.54487	0.30782	1.5524	0.621597	1.55235	0.271945								1.54458	1.11554
1.55951	0.797798	1.55329	0.600034	1.55882	0.379744								1.55885	0.757426								1.55317	0.301337	1.5607	0.624182	1.56066	0.284044								1.55288	1.08355
1.56781	0.781187	1.56159	0.59892	1.56712	0.391296								1.56715	0.705456								1.56148	0.304219	1.569	0.63065	1.56896	0.267834								1.56118	1.0946
1.57611	0.774337	1.56989	0.602506	1.57542	0.424076								1.57545	0.729743								1.56978	0.322254	1.57731	0.625235	1.57726	0.304903								1.56949	1.11681
1.58441	0.768947	1.57819	0.598937	1.58372	0.391049								1.58374	0.734473								1.57808	0.307872	1.58561	0.619746	1.58556	0.274857								1.57779	1.0934
1.59271	0.767526	1.5865	0.599853	1.59201	0.388439								1.59204	0.715179								1.58638	0.303614	1.59391	0.618441	1.59386	0.268505								1.58609	1.07286
1.60101	0.750076	1.5948	0.602085	1.60031	0.374059								1.60034	0.691026								1.59469	0.296209	1.60221	0.60413	1.60217	0.283563								1.59439	1.07372
1.60931	0.751571	1.6031	0.584167	1.60861	0.357703								1.60864	0.709597								1.60299	0.303467	1.61051	0.606756	1.61047	0.259209								1.6027	1.07279
1.61761	0.741329	1.61141	0.567831	1.61691	0.334409								1.61694	0.69649								1.61129	0.312651	1.61881	0.635132	1.61877	0.259044								1.611	1.03564
1.62591	0.725226	1.61971	0.577113	1.62521	0.324687								1.62524	0.728196								1.6196	0.31792	1.62712	0.626614	1.62707	0.251987								1.6193	1.07594
1.63421	0.742816	1.62801	0.595157	1.63351	0.310671								1.63354	0.703685								1.6279	0.323291	1.63542	0.612672	1.63537	0.282073								1.6276	1.07062
1.64251	0.738334	1.63631	0.593855	1.64181	0.291648								1.64184	0.714095								1.6362	0.309019	1.64372	0.605109	1.64367	0.273067								1.63591	1.06073
1.65081	0.72707	1.64462	0.583708	1.65011	0.282182								1.65014	0.718164								1.6445	0.313824	1.65202	0.606634	1.65197	0.245543								1.64421	1.03617
1.65911	0.715017	1.65292	0.573295	1.65841	0.272276								1.65843	0.709407								1.65281	0.29941	1.66032	0.614182	1.66028	0.258898								1.65251	1.07437
1.66741	0.702342	1.66122	0.578314	1.66671	0.238958								1.66673	0.700985								1.66111	0.306937	1.66863	0.615602	1.66858	0.249493								1.66081	1.09169
1.67571	0.683737	1.66953	0.58475	1.675	0.241411								1.67503	0.708088								1.66941	0.303417	1.67693	0.589112	1.67688	0.23675								1.66912	1.13967
1.68401	0.666665	1.67783	0.584696	1.6833	0.207885								1.68333	0.732381								1.67771	0.30039	1.68523	0.594204	1.68518	0.243821								1.67742	1.09349
1.69231	0.676643	1.68613	0.580989	1.6916	0.210855								1.69163	0.688381								1.68602	0.285374	1.69353	0.590943	1.69348	0.260731								1.68572	1.10192
1.70061	0.692982	1.69444	0.574511	1.6999	0.209818								1.69993	0.690204								1.69432	0.295708	1.70183	0.594689	1.70179	0.250356								1.69402	1.09263
1.70891	0.688681	1.70274	0.570795	1.7082	0.187664								1.70823	0.709298								1.70262	0.298666	1.71013	0.584132	1.71009	0.253592								1.70233	1.09708
1.71721	0.669247	1.71104	0.581682	1.7165	0.187252								1.71653	0.705634								1.71092	0.31705	1.71844	0.59678	1.71839	0.229139								1.71063	1.10838
1.72551	0.67451	1.71935	0.567109	1.7248	0.196157								1.72483	0.70274								1.71923	0.298712	1.72674	0.616509	1.72669	0.226321								1.71893	1.09179
1.73381	0.675009	1.72765	0.56902	1.7331	0.186871								1.73312	0.718389								1.72753	0.301339	1.73504	0.614262	1.73499	0.238927								1.72724	1.05107
1.74211	0.644932	1.73595	0.569604	1.7414	0.214104								1.74142	0.714133								1.73583	0.28626	1.74334	0.602263	1.74329	0.252772								1.73554	1.06487
1.75041	0.662878	1.74426	0.563982	1.74969	0.181694								1.74972	0.700494								1.74413	0.291718	1.75164	0.604486	1.75159	0.244121								1.74384	1.09817
1.75871	0.681573	1.75256	0.553421	1.75799	0.186534								1.75802	0.658925								1.75244	0.300208	1.75995	0.593991	1.7599	0.237617								1.75214	1.11122
1.76701	0.657542	1.76086	0.563755	1.76629	0.189784								1.76632	0.667274								1.76074	0.305244	1.76825	0.591004	1.7682	0.248374								1.76045	1.09903
1.77531	0.674571	1.76916	0.555979	1.77459	0.186934								1.77462	0.696437								1.76904	0.30793	1.77655	0.593042	1.7765	0.2134								1.76875	1.10539
1.78361	0.665354	1.77747	0.549745	1.78289	0.193668								1.78292	0.678101								1.77734	0.303914	1.78485	0.582257	1.7848	0.250004								1.77705	1.05729
1.79191	0.669703	1.78577	0.540791	1.79119	0.184545								1.79122	0.677179								1.78565	0.319003	1.79315	0.581313	1.7931	0.24005								1.78535	1.09624
1.80021	0.673681	1.79407	0.540863	1.79949	0.180295								1.79951	0.696922								1.79395	0.307941	1.80145	0.585115	1.8014	0.218356								1.79366	1.08595
1.80851	0.658131	1.80238	0.549734	1.80779	0.176676								1.80781	0.700956								1.80225	0.296995	1.80976	0.595671	1.8097	0.227639								1.80196	1.11855
1.81681	0.643947	1.81068	0.550861	1.81608	0.181061								1.81611	0.658197								1.81055	0.289622	1.81806	0.590011	1.81801	0.226385								1.81026	1.11362
1.8251	0.63257	1.81898	0.559483	1.82438	0.177405								1.82441	0.669085								1.81886	0.300474	1.82636	0.579562	1.82631	0.226354								1.81856	1.07575
1.8334	0.640369	1.82729	0.526719	1.83268	0.190995								1.83271	0.677368								1.82716	0.296621	1.83466	0.580085	1.83461	0.228398								1.82687	1.09804
1.8417	0.636627	1.83559	0.538282	1.84098	0.178697								1.84101	0.681973								1.83546	0.297328	1.84296	0.581858	1.84291	0.239727								1.83517	1.12773
1.85	0.636234	1.84389	0.542254	1.84928	0.184245								1.84931	0.702958								1.84377	0.307525	1.85126	0.577622	1.85121	0.222498								1.84347	1.08823
1.85831	0.646044	1.85219	0.537722	1.85758	0.171391								1.85761	0.699947								1.85207	0.290005	1.85957	0.558544	1.85952	0.20509								1.85177	1.11886
1.8666	0.649392	1.8605	0.526499	1.86588	0.169234								1.8659	0.682634								1.86037	0.305286	1.86787	0.567928	1.86782	0.218523								1.86008	1.12832
1.87491	0.637869	1.8688	0.528227	1.87418	0.171268								1.8742	0.668083								1.86867	0.282249	1.87617	0.579573	1.87612	0.211302								1.86838	1.12416
1.8832	0.622346	1.8771	0.533304	1.88248	0.172943								1.8825	0.699316								1.87698	0.305653	1.88447	0.580374	1.88442	0.211943								1.87668	1.1204
1.8915	0.621062	1.88541	0.517725	1.89078	0.161352								1.8908	0.718841								1.88528	0.311148	1.89277	0.567556	1.89272	0.211138								1.88498	1.10822
1.8998	0.63244	1.89371	0.505413	1.89907	0.148673								1.8991	0.693361								1.89358	0.301998	1.90108	0.571895	1.90102	0.224851								1.89329	1.15003
1.9081	0.61428	1.90201	0.51608	1.90737	0.150341								1.9074	0.677283								1.90188	0.287429	1.90938	0.57729	1.90932	0.231816								1.90159	1.11903
1.9164	0.625684	1.91031	0.523874	1.91567	0.160059								1.9157	0.664143								1.91019	0.289444	1.91768	0.580892	1.91763	0.218675								1.90989	1.15777
1.9247	0.610074	1.91862	0.509613	1.92397	0.167016								1.924	0.681983								1.91849	0.304589	1.92598	0.576995	1.92593	0.221721								1.9182	1.16047
1.933	0.596709	1.92692	0.512762	1.93227	0.175157								1.9323	0.704288								1.92679	0.296191	1.93428	0.580728	1.93423	0.207725								1.9265	1.15323
1.9413	0.623237	1.93522	0.520717	1.94057	0.162087								1.94059	0.697641								1.93509	0.288296	1.94258	0.593739	1.94253	0.204481								1.9348	1.14499
1.9496	0.617003	1.94353	0.511786	1.94887	0.153115								1.94889	0.689699								1.9434	0.300712	1.95089	0.59552	1.95083	0.223648								1.9431	1.18773
1.9579	0.625072	1.95183	0.488452	1.95717	0.153989								1.95719	0.681335								1.9517	0.301906	1.95919	0.591017	1.95913	0.204173								1.95141	1.18432
1.9662	0.635729	1.96013	0.490151	1.96547	0.153024								1.96549	0.692028								1.96	0.304303	1.96749	0.586926	1.96744	0.197011								1.95971	1.15841
1.9745	0.63609	1.96844	0.497524	1.97376	0.163421								1.97379	0.702946								1.9683	0.303281	1.97579	0.580741	1.97574	0.201494								1.96801	1.15348
1.9828	0.634073	1.97674	0.513986	1.98206	0.181694								1.98209	0.688841								1.97661	0.30318	1.98409	0.596195	1.98404	0.212104								1.97632	1.16244
1.9911	0.622963	1.98504	0.504606	1.99036	0.162345								1.99039	0.680879								1.98491	0.304317	1.99239	0.609253	1.99234	0.209534								1.98462	1.20266
1.9994	0.602245	1.99334	0.505153	1.99866	0.164717								1.99869	0.674743								1.99321	0.304515	2.0007	0.604667	2.00064	0.198377								1.99292	1.17915
2.0077	0.610374	2.00165	0.49399	2.00696	0.168508								2.00698	0.669827								2.00151	0.308298	2.009	0.599791	2.00894	0.199868								2.00122	1.24144
2.016	0.625489	2.00995	0.495219	2.01526	0.161782								2.01528	0.693486								2.00982	0.328774	2.0173	0.602672	2.01724	0.186019								2.00953	1.25133
2.0243	0.610509	2.01825	0.505083	2.02356	0.159318								2.02358	0.709565								2.01812	0.286842	2.0256	0.615294	2.02555	0.198105								2.01783	1.24787
2.0326	0.602577	2.02656	0.514902	2.03186	0.15089								2.03188	0.702706								2.02642	0.291891	2.0339	0.611438	2.03385	0.200874								2.02613	1.24912
2.0409	0.609173	2.03486	0.485367	2.04015	0.161194								2.04018	0.684509								2.03472	0.303843	2.04221	0.608415	2.04215	0.199901								2.03443	1.23475
2.0492	0.611721	2.04316	0.494555	2.04845	0.162765								2.04848	0.688736								2.04303	0.296487	2.05051	0.615528	2.05045	0.206504								2.04273	1.26202
2.0575	0.606485	2.05147	0.498864	2.05675	0.160612								2.05678	0.685959								2.05133	0.299482	2.05881	0.619032	2.05875	0.22153								2.05104	1.29853
2.0658	0.607806	2.05977	0.512003	2.06505	0.162092								2.06508	0.693496								2.05963	0.289366	2.06711	0.619653	2.06705	0.206178								2.05934	1.27043
2.0741	0.630486	2.06807	0.490306	2.07335	0.174114								2.07337	0.713804								2.06793	0.277754	2.07541	0.600766	2.07536	0.194374								2.06764	1.32291
2.0824	0.621112	2.07638	0.48718	2.08165	0.167633								2.08167	0.704454								2.07624	0.301193	2.08371	0.595618	2.08366	0.174798								2.07595	1.33524
2.0907	0.61572	2.08468	0.493953	2.08995	0.167951								2.08997	0.706061								2.08454	0.296544	2.09201	0.597008	2.09196	0.192072								2.08425	1.34244
2.099	0.610315	2.09298	0.503135	2.09825	0.168034								2.09827	0.71383								2.09284	0.304025	2.10032	0.593495	2.10026	0.208346								2.09255	1.32609
2.1073	0.592367	2.10128	0.501933	2.10655	0.166283								2.10657	0.720765								2.10114	0.287784	2.10862	0.592962	2.10856	0.20042								2.10085	1.36269
2.1156	0.592655	2.10959	0.485055	2.11484	0.164803								2.11487	0.724754								2.10945	0.2801	2.11692	0.592345	2.11687	0.19964								2.10916	1.38068
2.1239	0.603771	2.11789	0.48258	2.12314	0.171015								2.12317	0.713584								2.11775	0.282244	2.12522	0.591303	2.12517	0.192697								2.11746	1.40431
2.1322	0.6036	2.12619	0.47891	2.13144	0.162911								2.13147	0.736184								2.12605	0.298554	2.13352	0.586136	2.13347	0.206468								2.12576	1.37725
2.1405	0.604353	2.1345	0.48201	2.13974	0.162022								2.13977	0.726271								2.13435	0.299399	2.14183	0.58747	2.14177	0.201401								2.13406	1.43187
2.1488	0.597977	2.1428	0.465372	2.14804	0.175668								2.14806	0.701063								2.14266	0.293698	2.15013	0.594323	2.15007	0.191401								2.14237	1.43798
2.1571	0.591471	2.1511	0.474072	2.15634	0.170227								2.15636	0.696809								2.15096	0.29854	2.15843	0.589536	2.15837	0.163043								2.15067	1.43122
2.1654	0.611536	2.15941	0.493571	2.16464	0.163293								2.16466	0.68514								2.15926	0.304361	2.16673	0.57074	2.16668	0.177757								2.15897	1.44655
2.1737	0.619593	2.16771	0.469003	2.17294	0.158285								2.17296	0.688932								2.16757	0.284585	2.17503	0.573067	2.17498	0.169425								2.16728	1.44279
2.182	0.600478	2.17601	0.474134	2.18124	0.154395								2.18126	0.691073								2.17587	0.301345	2.18334	0.57933	2.18328	0.18657								2.17558	1.44586
2.1903	0.582552	2.18431	0.435953	2.18953	0.15826								2.18956	0.691509								2.18417	0.301429	2.19164	0.567767	2.19158	0.194696								2.18388	1.45981
2.1986	0.590913	2.19262	0.450564	2.19783	0.162291								2.19786	0.698132								2.19247	0.300847	2.19994	0.562406	2.19988	0.189247								2.19218	1.47598
2.2069	0.603756	2.20092	0.452194	2.20613	0.181975								2.20616	0.718148								2.20078	0.299665	2.20824	0.574585	2.20818	0.182122								2.20049	1.48713
2.2152	0.585606	2.20922	0.459494	2.21443	0.184565								2.21446	0.743956								2.20908	0.308264	2.21654	0.573781	2.21648	0.175904								2.20879	1.47902
2.2235	0.59253	2.21753	0.43904	2.22273	0.175147								2.22275	0.723174								2.21738	0.307719	2.22484	0.569324	2.22479	0.182729								2.21709	1.48711
2.2318	0.580167	2.22583	0.447222	2.23103	0.176586								2.23105	0.686238								2.22568	0.302311	2.23314	0.56494	2.23309	0.183624								2.22539	1.51326
2.2401	0.600498	2.23413	0.436526	2.23933	0.176885								2.23935	0.691844								2.23399	0.300538	2.24145	0.555813	2.24139	0.205785								2.2337	1.52757
2.2484	0.604579	2.24244	0.446798	2.24763	0.180457								2.24765	0.698893								2.24229	0.297773	2.24975	0.555857	2.24969	0.183256								2.242	1.52445
2.2567	0.600289	2.25074	0.437466	2.25592	0.176985								2.25595	0.699814								2.25059	0.294791	2.25805	0.561041	2.25799	0.164745								2.2503	1.50101
2.265	0.592994	2.25904	0.437378	2.26422	0.161172								2.26425	0.701294								2.25889	0.291161	2.26635	0.569828	2.26629	0.17185								2.2586	1.51129
2.2733	0.563128	2.26735	0.441885	2.27252	0.160447								2.27255	0.722818								2.2672	0.291219	2.27465	0.565891	2.2746	0.182299								2.26691	1.52506
2.2816	0.585581	2.27565	0.417145	2.28082	0.177897								2.28085	0.738791								2.2755	0.297508	2.28296	0.557182	2.2829	0.177492								2.27521	1.51257
2.2899	0.580273	2.28395	0.422536	2.28912	0.17406								2.28914	0.735775								2.2838	0.308828	2.29126	0.553228	2.2912	0.172269								2.28351	1.48432
2.2982	0.631635	2.29225	0.420192	2.29742	0.172419								2.29744	0.746716								2.2921	0.304447	2.29956	0.556388	2.2995	0.187812								2.29181	1.51191
2.3065	0.587791	2.30056	0.411919	2.30572	0.179269								2.30574	0.752245								2.30041	0.299127	2.30786	0.561538	2.3078	0.186255								2.30012	1.5392
2.3148	0.560542	2.30886	0.431306	2.31402	0.17092								2.31404	0.741254								2.30871	0.299825	2.31616	0.550756	2.3161	0.18924								2.30842	1.53046
2.3231	0.586627	2.31716	0.408596	2.32232	0.167262								2.32234	0.760312								2.31701	0.301528	2.32447	0.549131	2.32441	0.189411								2.31672	1.50811
2.3314	0.596285	2.32547	0.400822	2.33061	0.176387								2.33064	0.763479								2.32531	0.304586	2.33277	0.55206	2.33271	0.181211								2.32503	1.5046
2.3397	0.597989	2.33377	0.429701	2.33891	0.19123								2.33894	0.743727								2.33362	0.309533	2.34107	0.558782	2.34101	0.184453								2.33333	1.52551
2.348	0.623445	2.34207	0.425603	2.34721	0.195638								2.34724	0.739384								2.34192	0.295912	2.34937	0.559885	2.34931	0.178784								2.34163	1.53213
2.3563	0.587837	2.35038	0.42097	2.35551	0.186171								2.35554	0.742289								2.35022	0.290025	2.35767	0.541972	2.35761	0.173988								2.34993	1.51457
2.3646	0.627883	2.35868	0.422982	2.36381	0.186121								2.36383	0.735003								2.35852	0.28961	2.36597	0.546911	2.36591	0.178588								2.35824	1.51123
2.3729	0.600118	2.36698	0.403472	2.37211	0.189078								2.37213	0.7605								2.36683	0.294234	2.37427	0.544936	2.37421	0.164414								2.36654	1.50029
2.3812	0.608375	2.37528	0.418116	2.38041	0.185735								2.38043	0.733276								2.37513	0.295457	2.38258	0.539017	2.38252	0.151653								2.37484	1.4958
2.3895	0.607756	2.38359	0.407022	2.38871	0.189325								2.38873	0.706085								2.38343	0.294564	2.39088	0.544433	2.39082	0.1729								2.38314	1.49503
2.3978	0.628489	2.39189	0.414048	2.39701	0.190146								2.39703	0.750422								2.39173	0.292445	2.39918	0.533881	2.39912	0.182718								2.39145	1.49524
2.4061	0.61586	2.40019	0.410851	2.4053	0.192237								2.40533	0.767725								2.40004	0.289497	2.40748	0.539419	2.40742	0.183475								2.39975	1.49772
2.4144	0.576856	2.4085	0.41963	2.4136	0.192193								2.41363	0.789019								2.40834	0.289868	2.41578	0.550493	2.41572	0.176494								2.40805	1.48445
2.4227	0.600524	2.4168	0.422779	2.4219	0.19977								2.42192	0.778887								2.41664	0.31147	2.42409	0.544109	2.42402	0.179678								2.41635	1.46912
2.431	0.570763	2.4251	0.405418	2.4302	0.198772								2.43022	0.762601								2.42494	0.296477	2.43239	0.550652	2.43233	0.174482								2.42466	1.45226
2.4393	0.605396	2.43341	0.41066	2.4385	0.190471								2.43852	0.772299								2.43325	0.29843	2.44069	0.554837	2.44063	0.17121								2.43296	1.44908
2.4476	0.604242	2.44171	0.406042	2.4468	0.189697								2.44682	0.78801								2.44155	0.303849	2.44899	0.556987	2.44893	0.17139								2.44126	1.46947
2.4559	0.623704	2.45001	0.399979	2.4551	0.194725								2.45512	0.760641								2.44985	0.300856	2.45729	0.55992	2.45723	0.182073								2.44956	1.47066
2.4642	0.612794	2.45831	0.403973	2.4634	0.182146								2.46342	0.759247								2.45816	0.305609	2.46559	0.548118	2.46553	0.19119								2.45787	1.4624
2.4725	0.621792	2.46662	0.400066	2.47169	0.177381								2.47172	0.783997								2.46646	0.308233	2.4739	0.544954	2.47383	0.192977								2.46617	1.46243
2.4808	0.589242	2.47492	0.381162	2.47999	0.188147								2.48002	0.768134								2.47476	0.306787	2.4822	0.546944	2.48213	0.189402								2.47447	1.46075
2.4891	0.587029	2.48322	0.401284	2.48829	0.190111								2.48832	0.769514								2.48306	0.308707	2.4905	0.544792	2.49044	0.180927								2.48278	1.45842
2.4974	0.585638	2.49153	0.369061	2.49659	0.188229								2.49661	0.787443								2.49137	0.322191	2.4988	0.542992	2.49874	0.171496								2.49108	1.46315
2.5057	0.593607	2.49983	0.365586	2.50489	0.188635								2.50491	0.807743								2.49967	0.312507	2.5071	0.553221	2.50704	0.161001								2.49938	1.4487
2.514	0.603289	2.50813	0.389137	2.51319	0.201226								2.51321	0.808664								2.50797	0.301239	2.5154	0.564233	2.51534	0.171931								2.50768	1.43983
2.5223	0.572073	2.51644	0.376525	2.52149	0.210445								2.52151	0.811874								2.51627	0.3007	2.52371	0.55536	2.52364	0.186466								2.51599	1.40455
2.53059	0.588234	2.52474	0.381262	2.52979	0.195502								2.52981	0.785086								2.52458	0.297957	2.53201	0.555722	2.53194	0.196007								2.52429	1.40344
2.5389	0.623927	2.53304	0.384331	2.53809	0.188048								2.53811	0.790826								2.53288	0.293915	2.54031	0.547643	2.54025	0.197781								2.53259	1.40937
2.54719	0.62375	2.54135	0.371076	2.54638	0.185875								2.54641	0.804633								2.54118	0.290439	2.54861	0.549774	2.54855	0.198275								2.54089	1.39277
2.5555	0.6177	2.54965	0.37154	2.55468	0.185714								2.55471	0.793192								2.54948	0.286693	2.55691	0.558279	2.55685	0.198613								2.5492	1.39677
2.56379	0.621698	2.55795	0.373587	2.56298	0.195803								2.563	0.797976								2.55779	0.2947	2.56522	0.568979	2.56515	0.198716								2.5575	1.39782
2.5721	0.620083	2.56625	0.361647	2.57128	0.197516								2.5713	0.767336								2.56609	0.303059	2.57352	0.5699	2.57345	0.200502								2.5658	1.3987
2.5804	0.59984	2.57456	0.363616	2.57958	0.199514								2.5796	0.79647								2.57439	0.303365	2.58182	0.552085	2.58175	0.197404								2.5741	1.40727
2.58869	0.64695	2.58286	0.373492	2.58788	0.209209								2.5879	0.835231								2.58269	0.296896	2.59012	0.544636	2.59006	0.197625								2.58241	1.40061
2.59699	0.637318	2.59116	0.372972	2.59618	0.219427								2.5962	0.783811								2.591	0.290177	2.59842	0.549325	2.59836	0.200755								2.59071	1.40703
2.60529	0.62099	2.59947	0.351888	2.60448	0.222712								2.6045	0.81826								2.5993	0.289098	2.60672	0.53821	2.60666	0.213333								2.59901	1.41545
2.61359	0.62998	2.60777	0.366575	2.61278	0.210155								2.6128	0.808006								2.6076	0.292533	2.61503	0.536166	2.61496	0.207199								2.60731	1.41508
2.62189	0.614602	2.61607	0.364644	2.62107	0.204944								2.6211	0.820952								2.6159	0.293519	2.62333	0.529127	2.62326	0.193001								2.61562	1.3956
2.63019	0.626341	2.62438	0.357406	2.62937	0.221841								2.6294	0.804729								2.62421	0.300265	2.63163	0.542411	2.63157	0.197612								2.62392	1.38533
2.63849	0.615625	2.63268	0.384272	2.63767	0.224375								2.63769	0.82334								2.63251	0.310467	2.63993	0.551113	2.63987	0.18715								2.63222	1.39554
2.64679	0.614857	2.64098	0.380773	2.64597	0.221348								2.64599	0.850465								2.64081	0.310768	2.64823	0.5529	2.64817	0.177486								2.64052	1.39477
2.65509	0.631699	2.64928	0.350815	2.65427	0.217572								2.65429	0.859143								2.64911	0.304712	2.65653	0.554796	2.65647	0.186801								2.64883	1.39803
2.66339	0.622818	2.65759	0.349264	2.66257	0.221092								2.66259	0.900614								2.65742	0.304309	2.66484	0.565115	2.66477	0.187143								2.65713	1.40084
2.67169	0.625737	2.66589	0.351095	2.67087	0.223381								2.67089	0.90122								2.66572	0.301493	2.67314	0.55846	2.67307	0.188427								2.66543	1.39804
2.67999	0.598324	2.67419	0.364457	2.67917	0.220365								2.67919	0.949599								2.67402	0.291304	2.68144	0.569245	2.68137	0.187154								2.67374	1.40509
2.68829	0.633012	2.6825	0.355946	2.68747	0.21953								2.68749	0.939123								2.68232	0.300171	2.68974	0.566223	2.68968	0.191263								2.68204	1.3965
2.69659	0.624871	2.6908	0.34816	2.69577	0.223652								2.69579	1.00641								2.69063	0.313186	2.69804	0.56157	2.69798	0.179674								2.69034	1.38509
2.70489	0.627862	2.6991	0.341505	2.70406	0.219386								2.70409	1.01197								2.69893	0.313563	2.70635	0.557125	2.70628	0.177696								2.69864	1.39002
2.71319	0.627727	2.70741	0.337164	2.71236	0.224957								2.71238	1.011								2.70723	0.311821	2.71465	0.563453	2.71458	0.189207								2.70695	1.38384
2.72149	0.634914	2.71571	0.347057	2.72066	0.220006								2.72068	1.03031								2.71553	0.316323	2.72295	0.550175	2.72288	0.189268								2.71525	1.37123
2.72979	0.634394	2.72401	0.34693	2.72896	0.210436								2.72898	1.07107								2.72384	0.303511	2.73125	0.534861	2.73118	0.187488								2.72355	1.38238
2.73809	0.633061	2.73231	0.347099	2.73726	0.216239								2.73728	1.08822								2.73214	0.303635	2.73955	0.536623	2.73949	0.177032								2.73185	1.3852
2.74639	0.650121	2.74062	0.324224	2.74556	0.214565								2.74558	1.08065								2.74044	0.310684	2.74785	0.557851	2.74779	0.182287								2.74016	1.39712
2.75469	0.64156	2.74892	0.347312	2.75386	0.216943								2.75388	1.09524								2.74874	0.306783	2.75616	0.574978	2.75609	0.181093								2.74846	1.41393
2.76299	0.626518	2.75722	0.352957	2.76216	0.219475								2.76218	1.10631								2.75705	0.297445	2.76446	0.577768	2.76439	0.177614								2.75676	1.3992
2.77129	0.653664	2.76553	0.345045	2.77046	0.225317								2.77047	1.10194								2.76535	0.296688	2.77276	0.576212	2.77269	0.169599								2.76506	1.39234
2.77959	0.641735	2.77383	0.34723	2.77875	0.227339								2.77877	1.10229								2.77365	0.300689	2.78106	0.580677	2.78099	0.168472								2.77337	1.39429
2.78789	0.653992	2.78213	0.331315	2.78705	0.226866								2.78707	1.08672								2.78195	0.303174	2.78936	0.574882	2.7893	0.179574								2.78167	1.37866
2.79619	0.649471	2.79043	0.310333	2.79535	0.222101								2.79537	1.08398								2.79026	0.310742	2.79766	0.561421	2.7976	0.175766								2.78997	1.36756
2.80449	0.700327	2.79874	0.327207	2.80365	0.218163								2.80367	1.10725								2.79856	0.304197	2.80597	0.543332	2.8059	0.173283								2.79827	1.38788
2.81279	0.652091	2.80704	0.324668	2.81195	0.218106								2.81197	1.06545								2.80686	0.301798	2.81427	0.533873	2.8142	0.169995								2.80658	1.38698
2.82109	0.669523	2.81534	0.326409	2.82025	0.23242								2.82027	1.04617								2.81516	0.310745	2.82257	0.554482	2.8225	0.170336								2.81488	1.37044
2.82939	0.675417	2.82365	0.34369	2.82855	0.233976								2.82857	1.01997								2.82347	0.309902	2.83087	0.569759	2.8308	0.174674								2.82318	1.37545
2.83769	0.678123	2.83195	0.334196	2.83685	0.224218								2.83687	1.05687								2.83177	0.304919	2.83917	0.561036	2.8391	0.1824								2.83148	1.38557
2.84599	0.654631	2.84025	0.329668	2.84515	0.224873								2.84517	1.03834								2.84007	0.305458	2.84748	0.563145	2.84741	0.178033								2.83979	1.39138
2.85429	0.668135	2.84856	0.328453	2.85344	0.223772								2.85346	1.01113								2.84837	0.308436	2.85578	0.570095	2.85571	0.175031								2.84809	1.38356
2.86259	0.688567	2.85686	0.330954	2.86174	0.21866								2.86176	1.01026								2.85668	0.31768	2.86408	0.561823	2.86401	0.179798								2.85639	1.37738
2.87089	0.669595	2.86516	0.333092	2.87004	0.2268								2.87006	0.991284								2.86498	0.320249	2.87238	0.564376	2.87231	0.169067								2.8647	1.37369
2.87919	0.693255	2.87347	0.325397	2.87834	0.229455								2.87836	0.951501								2.87328	0.312834	2.88068	0.56066	2.88061	0.171878								2.873	1.38984
2.88749	0.698493	2.88177	0.316702	2.88664	0.22311								2.88666	0.985635								2.88159	0.31794	2.88898	0.555225	2.88891	0.170603								2.8813	1.40658
2.89579	0.661645	2.89007	0.324583	2.89494	0.230867								2.89496	1.02687								2.88989	0.325849	2.89729	0.556736	2.89722	0.152166								2.8896	1.37653
2.90409	0.651812	2.89838	0.309136	2.90324	0.217634								2.90326	0.970738								2.89819	0.3287	2.90559	0.553722	2.90552	0.155192								2.89791	1.36774
2.91239	0.677952	2.90668	0.321544	2.91154	0.231595								2.91155	0.929553								2.90649	0.327475	2.91389	0.569503	2.91382	0.169676								2.90621	1.39616
2.92069	0.646504	2.91498	0.323384	2.91983	0.247987								2.91985	0.942847								2.91479	0.323226	2.92219	0.571469	2.92212	0.187877								2.91451	1.39738
2.92899	0.654651	2.92328	0.312379	2.92813	0.243651								2.92815	0.93159								2.9231	0.319474	2.93049	0.563653	2.93042	0.1827								2.92281	1.38249
2.93729	0.643893	2.93159	0.307018	2.93643	0.240312								2.93645	0.951795								2.9314	0.318072	2.93879	0.557083	2.93872	0.172085								2.93112	1.37357
2.94559	0.67378	2.93989	0.30675	2.94473	0.245124								2.94475	0.92224								2.9397	0.321253	2.9471	0.563179	2.94703	0.173111								2.93942	1.39756
2.95389	0.660346	2.94819	0.307618	2.95303	0.242773								2.95305	0.948144								2.94801	0.325718	2.9554	0.565566	2.95533	0.172475								2.94772	1.39293
2.96219	0.660133	2.9565	0.311118	2.96133	0.235432								2.96135	0.907646								2.95631	0.332576	2.9637	0.575924	2.96363	0.168933								2.95602	1.38
2.97049	0.664661	2.9648	0.307589	2.96963	0.237067								2.96965	0.878602								2.96461	0.331397	2.972	0.580545	2.97193	0.179802								2.96433	1.38126
2.97879	0.685143	2.9731	0.30583	2.97793	0.244185								2.97795	0.904111								2.97291	0.330303	2.9803	0.576045	2.98023	0.198069								2.97263	1.39846
2.98709	0.640938	2.98141	0.306543	2.98623	0.23952								2.98624	0.900528								2.98122	0.337689	2.98861	0.570356	2.98853	0.188422								2.98093	1.41321
2.99539	0.661076	2.98971	0.298706	2.99452	0.24093								2.99454	0.908766								2.98952	0.351654	2.99691	0.587887	2.99683	0.165968								2.98923	1.40113
3.00369	0.685997	2.99801	0.298986	3.00282	0.230914								3.00284	0.906448								2.99782	0.352624	3.00521	0.57825	3.00514	0.1609								2.99754	1.39748
3.01199	0.703763	3.00631	0.313981	3.01112	0.225795								3.01114	0.905353								3.00612	0.356122	3.01351	0.578968	3.01344	0.173199								3.00584	1.40004
3.02029	0.69307	3.01462	0.317049	3.01942	0.239375								3.01944	0.899751								3.01443	0.374138	3.02181	0.559178	3.02174	0.189152								3.01414	1.39245
3.02859	0.69762	3.02292	0.295637	3.02772	0.235								3.02774	0.918781								3.02273	0.365965	3.03011	0.572433	3.03004	0.190056								3.02244	1.39204
3.03689	0.688138	3.03122	0.284512	3.03602	0.234918								3.03604	0.883337								3.03103	0.363554	3.03842	0.575046	3.03834	0.186033								3.03075	1.40953
3.04519	0.648739	3.03953	0.292453	3.04432	0.246244								3.04434	0.85369								3.03933	0.379176	3.04672	0.595747	3.04664	0.194263								3.03905	1.40042
3.05349	0.671043	3.04783	0.305553	3.05262	0.233917								3.05263	0.865624								3.04764	0.393113	3.05502	0.584664	3.05495	0.193411								3.04735	1.40008
3.06179	0.648777	3.05613	0.304156	3.06092	0.243128								3.06093	0.863178								3.05594	0.399763	3.06332	0.597797	3.06325	0.19022								3.05566	1.40986
3.07009	0.649193	3.06444	0.281351	3.06921	0.244119								3.06923	0.886491								3.06424	0.397998	3.07162	0.59401	3.07155	0.196173								3.06396	1.42594
3.07839	0.669572	3.07274	0.287835	3.07751	0.263221								3.07753	0.896954								3.07254	0.404717	3.07992	0.566858	3.07985	0.192095								3.07226	1.42157
3.08669	0.681986	3.08104	0.291544	3.08581	0.282784								3.08583	0.901182								3.08085	0.413542	3.08823	0.590798	3.08815	0.176167								3.08056	1.39882
3.09499	0.674685	3.08934	0.287697	3.09411	0.272059								3.09413	0.882211								3.08915	0.43143	3.09653	0.593759	3.09646	0.172839								3.08887	1.39277
3.10329	0.677923	3.09765	0.287394	3.10241	0.258929								3.10243	0.900385								3.09745	0.440389	3.10483	0.59078	3.10476	0.188578								3.09717	1.37152
3.11159	0.67037	3.10595	0.299681	3.11071	0.268725								3.11073	0.901414								3.10575	0.42221	3.11313	0.593803	3.11306	0.195127								3.10547	1.38729
3.11989	0.689755	3.11425	0.300818	3.11901	0.277889								3.11903	0.909642								3.11406	0.432448	3.12143	0.59587	3.12136	0.192288								3.11377	1.39142
3.12819	0.694791	3.12256	0.293425	3.12731	0.280679								3.12732	0.882079								3.12236	0.456207	3.12974	0.600094	3.12966	0.18124								3.12208	1.38926
3.13649	0.700969	3.13086	0.297991	3.1356	0.293401								3.13562	0.900546								3.13066	0.469979	3.13804	0.601727	3.13796	0.178257								3.13038	1.4172
3.14479	0.695979	3.13916	0.285015	3.1439	0.290389								3.14392	0.913952								3.13896	0.462344	3.14634	0.597104	3.14626	0.202629								3.13868	1.43749
3.15309	0.68838	3.14746	0.281839	3.1522	0.286622								3.15222	0.916034								3.14727	0.464363	3.15464	0.562112	3.15457	0.213634								3.14698	1.42121
3.16139	0.673937	3.15577	0.284399	3.1605	0.291465								3.16052	0.843142								3.15557	0.483663	3.16294	0.582465	3.16287	0.188783								3.15529	1.41546
3.16969	0.666238	3.16407	0.285239	3.1688	0.303558								3.16882	0.910661								3.16387	0.491535	3.17124	0.576968	3.17117	0.189742								3.16359	1.40913
3.17799	0.67468	3.17237	0.291614	3.1771	0.296385								3.17712	0.927869								3.17218	0.485652	3.17955	0.577213	3.17947	0.197463								3.17189	1.41561
3.18629	0.672206	3.18068	0.268181	3.1854	0.303743								3.18542	0.914264								3.18048	0.496309	3.18785	0.579914	3.18777	0.198818								3.18019	1.42863
3.19459	0.692935	3.18898	0.272307	3.1937	0.315829								3.19372	0.888598								3.18878	0.513982	3.19615	0.582986	3.19607	0.19399								3.1885	1.43406
3.20289	0.704365	3.19728	0.26809	3.202	0.307494								3.20201	0.9014								3.19708	0.510486	3.20445	0.587564	3.20438	0.17828								3.1968	1.43258
3.21119	0.698265	3.20559	0.263851	3.21029	0.308644								3.21031	0.86941								3.20539	0.507193	3.21275	0.591982	3.21268	0.180458								3.2051	1.41422
3.21949	0.682178	3.21389	0.269996	3.21859	0.305697								3.21861	0.872827								3.21369	0.510526	3.22105	0.612736	3.22098	0.190337								3.21341	1.39334
3.22779	0.687619	3.22219	0.277855	3.22689	0.303175								3.22691	0.891952								3.22199	0.518328	3.22936	0.598861	3.22928	0.188162								3.22171	1.40779
3.23609	0.68119	3.23049	0.279648	3.23519	0.305904								3.23521	0.921473								3.23029	0.530391	3.23766	0.581007	3.23758	0.189286								3.23001	1.43514
3.24438	0.696559	3.2388	0.277796	3.24349	0.294003								3.24351	0.921492								3.2386	0.541301	3.24596	0.58193	3.24588	0.198858								3.23831	1.43246
3.25269	0.692415	3.2471	0.272183	3.25179	0.304367								3.25181	0.956735								3.2469	0.535849	3.25426	0.600483	3.25419	0.195273								3.24662	1.427
3.26098	0.698274	3.2554	0.262784	3.26009	0.300921								3.2601	0.908782								3.2552	0.528842	3.26256	0.616756	3.26249	0.195399								3.25492	1.42795
3.26928	0.689388	3.26371	0.268349	3.26839	0.316015								3.2684	0.853625								3.2635	0.543254	3.27087	0.598509	3.27079	0.194405								3.26322	1.41776
3.27759	0.683887	3.27201	0.266788	3.27669	0.298361								3.2767	0.891158								3.27181	0.544365	3.27917	0.59761	3.27909	0.19693								3.27152	1.39946
3.28588	0.68122	3.28031	0.270567	3.28498	0.280745								3.285	0.855417								3.28011	0.543769	3.28747	0.596114	3.28739	0.189916								3.27983	1.39334
3.29419	0.686149	3.28862	0.277569	3.29328	0.28978								3.2933	0.903812								3.28841	0.544145	3.29577	0.600881	3.29569	0.191								3.28813	1.40642
3.30248	0.681551	3.29692	0.273956	3.30158	0.291354								3.3016	0.933953								3.29671	0.534834	3.30407	0.616938	3.304	0.210593								3.29643	1.4002
3.31078	0.7066	3.30522	0.272331	3.30988	0.286316								3.3099	0.904396								3.30502	0.540948	3.31237	0.605411	3.3123	0.196604								3.30473	1.42952
3.31908	0.739435	3.31353	0.26469	3.31818	0.28398								3.3182	0.90637								3.31332	0.544446	3.32068	0.608047	3.3206	0.198332								3.31304	1.44279
3.32738	0.689499	3.32183	0.263761	3.32648	0.289306								3.3265	0.871362								3.32162	0.537186	3.32898	0.616194	3.3289	0.19731								3.32134	1.4096
3.33568	0.688207	3.33013	0.26145	3.33478	0.298083								3.3348	0.927122								3.32992	0.523282	3.33728	0.619119	3.3372	0.199873								3.32964	1.40017
3.34398	0.720297	3.33844	0.267483	3.34308	0.280209								3.34309	0.913618								3.33823	0.520234	3.34558	0.603155	3.3455	0.200666								3.33794	1.40522
3.35228	0.722272	3.34674	0.265905	3.35138	0.286228								3.35139	0.928673								3.34653	0.524447	3.35388	0.59874	3.3538	0.194147								3.34625	1.43943
3.36058	0.704825	3.35504	0.262192	3.35968	0.287127								3.35969	0.946816								3.35483	0.528688	3.36219	0.616651	3.36211	0.208484								3.35455	1.45202
3.36888	0.697266	3.36334	0.260846	3.36797	0.275128								3.36799	0.887676								3.36313	0.52425	3.37049	0.612456	3.37041	0.220848								3.36285	1.41635
3.37718	0.699757	3.37165	0.260515	3.37627	0.266973								3.37629	0.878311								3.37144	0.515513	3.37879	0.618107	3.37871	0.216226								3.37116	1.39978
3.38548	0.711556	3.37995	0.260184	3.38457	0.270991								3.38459	0.862191								3.37974	0.503225	3.38709	0.613561	3.38701	0.213996								3.37946	1.4259
3.39378	0.721567	3.38825	0.271518	3.39287	0.2953								3.39289	0.905771								3.38804	0.499415	3.39539	0.630264	3.39531	0.21618								3.38776	1.40727
3.40208	0.689446	3.39656	0.269613	3.40117	0.304322								3.40118	0.909455								3.39634	0.510742	3.40369	0.608121	3.40361	0.209181								3.39606	1.40678
3.41038	0.715063	3.40486	0.270389	3.40947	0.291929								3.40948	0.886346								3.40465	0.505207	3.412	0.62164	3.41192	0.212372								3.40437	1.39812
3.41868	0.72539	3.41316	0.25496	3.41777	0.281418								3.41778	0.856757								3.41295	0.501641	3.4203	0.62488	3.42022	0.219086								3.41267	1.3881
3.42698	0.709087	3.42146	0.25679	3.42607	0.292662								3.42608	0.920758								3.42125	0.491042	3.4286	0.610447	3.42852	0.215633								3.42097	1.42104
3.43528	0.716375	3.42977	0.262975	3.43437	0.302856								3.43438	0.881989								3.42955	0.498723	3.4369	0.619888	3.43682	0.220509								3.42927	1.44419
3.44358	0.710934	3.43807	0.26665	3.44266	0.301277								3.44268	0.873652								3.43786	0.492114	3.4452	0.640522	3.44512	0.201141								3.43758	1.42965
3.45188	0.704995	3.44637	0.260235	3.45096	0.292539								3.45098	0.889354								3.44616	0.491238	3.4535	0.607227	3.45342	0.212222								3.44588	1.44406
3.46018	0.693474	3.45468	0.242722	3.45926	0.299614								3.45928	0.911934								3.45446	0.482552	3.46181	0.598225	3.46172	0.216617								3.45418	1.43334
3.46848	0.693167	3.46298	0.237707	3.46756	0.288831								3.46758	0.924568								3.46277	0.478541	3.47011	0.598498	3.47003	0.218295								3.46248	1.40479
3.47678	0.698155	3.47128	0.239002	3.47586	0.283814								3.47587	0.901841								3.47107	0.47305	3.47841	0.605252	3.47833	0.198793								3.47079	1.41045
3.48508	0.70956	3.47959	0.2334	3.48416	0.29365								3.48417	0.908303								3.47937	0.476574	3.48671	0.617357	3.48663	0.189205								3.47909	1.41378
3.49338	0.696206	3.48789	0.234602	3.49246	0.3004								3.49247	0.901707								3.48767	0.489932	3.49501	0.635905	3.49493	0.17992								3.48739	1.41111
3.50168	0.687176	3.49619	0.245275	3.50076	0.298644								3.50077	0.912343								3.49598	0.476718	3.50331	0.631	3.50323	0.178339								3.49569	1.39565
3.50998	0.704245	3.50449	0.252239	3.50906	0.288247								3.50907	0.926226								3.50428	0.465585	3.51162	0.623679	3.51153	0.194623								3.504	1.38287
3.51828	0.733135	3.5128	0.246434	3.51735	0.29339								3.51737	0.910043								3.51258	0.468748	3.51992	0.621228	3.51984	0.202426								3.5123	1.35608
3.52658	0.750707	3.5211	0.243902	3.52565	0.312384								3.52567	0.913472								3.52088	0.469884	3.52822	0.61794	3.52814	0.216149								3.5206	1.384
3.53488	0.745982	3.5294	0.245438	3.53395	0.307686								3.53397	0.87928								3.52919	0.462052	3.53652	0.62759	3.53644	0.216018								3.5289	1.40272
3.54318	0.756768	3.53771	0.242696	3.54225	0.268082								3.54226	0.888475								3.53749	0.457154	3.54482	0.633187	3.54474	0.220351								3.53721	1.38642
3.55148	0.744474	3.54601	0.233921	3.55055	0.291377								3.55056	0.87997								3.54579	0.45052	3.55313	0.629886	3.55304	0.221135								3.54551	1.37491
3.55978	0.742208	3.55431	0.226044	3.55885	0.294034								3.55886	0.900266								3.55409	0.442478	3.56143	0.630968	3.56135	0.217976								3.55381	1.40592
3.56808	0.760603	3.56262	0.238642	3.56715	0.292959								3.56716	0.933285								3.5624	0.46298	3.56973	0.610602	3.56965	0.209109								3.56212	1.42251
3.57638	0.736014	3.57092	0.241578	3.57545	0.294572								3.57546	0.89973								3.5707	0.456897	3.57803	0.617507	3.57795	0.213912								3.57042	1.41596
3.58468	0.709133	3.57922	0.228845	3.58374	0.304122								3.58376	0.926188								3.579	0.454678	3.58633	0.635324	3.58625	0.205911								3.57872	1.40392
3.59298	0.720334	3.58752	0.224679	3.59204	0.314592								3.59206	0.924825								3.5873	0.462597	3.59463	0.620732	3.59455	0.211774								3.58702	1.40563
3.60128	0.740478	3.59583	0.237209	3.60034	0.321804								3.60036	0.934088								3.59561	0.459893	3.60293	0.640791	3.60285	0.222621								3.59533	1.42069
3.60958	0.761828	3.60413	0.246172	3.60864	0.299534								3.60866	0.918443								3.60391	0.460549	3.61124	0.631878	3.61115	0.211849								3.60363	1.4175
3.61788	0.744175	3.61243	0.241148	3.61694	0.30035								3.61695	0.952844								3.61221	0.448301	3.61954	0.618362	3.61946	0.199393								3.61193	1.40636
3.62618	0.733632	3.62074	0.233171	3.62524	0.300253								3.62525	0.931104								3.62051	0.453502	3.62784	0.619011	3.62776	0.215002								3.62023	1.39842
3.63448	0.758261	3.62904	0.230149	3.63354	0.305022								3.63355	0.956852								3.62882	0.446681	3.63614	0.629638	3.63606	0.211888								3.62854	1.40373
3.64278	0.770314	3.63734	0.222175	3.64184	0.309067								3.64185	0.941175								3.63712	0.451215	3.64444	0.633564	3.64436	0.207555								3.63684	1.39248
3.65108	0.768191	3.64565	0.220676	3.65014	0.309369								3.65015	0.939797								3.64542	0.450856	3.65275	0.620636	3.65266	0.236045								3.64514	1.40566
3.65938	0.769087	3.65395	0.226276	3.65843	0.31422								3.65845	0.945424								3.65372	0.460739	3.66105	0.612391	3.66096	0.217315								3.65345	1.38958
3.66768	0.772467	3.66225	0.231933	3.66673	0.308483								3.66675	0.903378								3.66203	0.464217	3.66935	0.61979	3.66927	0.237589								3.66175	1.37849
3.67598	0.762566	3.67056	0.244109	3.67503	0.303595								3.67505	0.889168								3.67033	0.46123	3.67765	0.627939	3.67757	0.22206								3.67005	1.44456
3.68428	0.767502	3.67886	0.242516	3.68333	0.320753								3.68335	0.922418								3.67863	0.449684	3.68595	0.616774	3.68587	0.226058								3.67835	1.40857
3.69258	0.752109	3.68716	0.231527	3.69163	0.313058								3.69164	0.941355								3.68693	0.44583	3.69426	0.620322	3.69417	0.208958								3.68666	1.38893
3.70088	0.760625	3.69546	0.223647	3.69993	0.326562								3.69994	0.945939								3.69524	0.46187	3.70256	0.631273	3.70247	0.198773								3.69496	1.41125
3.70918	0.778364	3.70377	0.222432	3.70823	0.314444								3.70824	0.923196								3.70354	0.456199	3.71086	0.613084	3.71077	0.216215								3.70326	1.41716
3.71748	0.759533	3.71207	0.225016	3.71653	0.31492								3.71654	0.929709								3.71184	0.461342	3.71916	0.60626	3.71908	0.225372								3.71156	1.41381
3.72578	0.760893	3.72037	0.223566	3.72483	0.312391								3.72484	0.914195								3.72014	0.471868	3.72746	0.605679	3.72738	0.219951								3.71987	1.41401
3.73408	0.755502	3.72868	0.224437	3.73312	0.30694								3.73314	0.905085								3.72845	0.45177	3.73576	0.614853	3.73568	0.212987								3.72817	1.4125
3.74238	0.732257	3.73698	0.221434	3.74142	0.300804								3.74144	0.91607								3.73675	0.465767	3.74406	0.611043	3.74398	0.223366								3.73647	1.42588
3.75068	0.7702	3.74528	0.21938	3.74972	0.297698								3.74973	0.924554								3.74505	0.472675	3.75237	0.607725	3.75228	0.24845								3.74477	1.41139
3.75898	0.784408	3.75359	0.218441	3.75802	0.31703								3.75803	0.917379								3.75335	0.461584	3.76067	0.618627	3.76058	0.21542								3.75308	1.41234
3.76728	0.760959	3.76189	0.218442	3.76632	0.316016								3.76633	0.919082								3.76166	0.465037	3.76897	0.611197	3.76889	0.235766								3.76138	1.41676
3.77558	0.78009	3.77019	0.225142	3.77462	0.308291								3.77463	0.927099								3.76996	0.469723	3.77727	0.603724	3.77719	0.242213								3.76968	1.4362
3.78388	0.786448	3.77849	0.228376	3.78292	0.318789								3.78293	0.91224								3.77826	0.467425	3.78557	0.61465	3.78549	0.24599								3.77798	1.41987
3.79218	0.786277	3.7868	0.225985	3.79122	0.31309								3.79123	0.94155								3.78656	0.475506	3.79388	0.619134	3.79379	0.249408								3.78629	1.40672
3.80048	0.786185	3.7951	0.213522	3.79951	0.315709								3.79953	0.949451								3.79487	0.465363	3.80218	0.599505	3.80209	0.243375								3.79459	1.42181
3.80878	0.785094	3.8034	0.216599	3.80781	0.316629								3.80783	0.913108								3.80317	0.467299	3.81048	0.585664	3.81039	0.253898								3.80289	1.42466
3.81708	0.780944	3.81171	0.233362	3.81611	0.312649								3.81612	0.915892								3.81147	0.481931	3.81878	0.607583	3.81869	0.233822								3.8112	1.42235
3.82538	0.777637	3.82001	0.222466	3.82441	0.326549								3.82442	0.926015								3.81977	0.472487	3.82708	0.60427	3.827	0.247773								3.8195	1.43251
3.83368	0.775419	3.82831	0.22128	3.83271	0.322246								3.83272	0.944382								3.82808	0.485904	3.83538	0.598611	3.8353	0.242491								3.8278	1.42423
3.84198	0.755564	3.83662	0.229542	3.84101	0.320864								3.84102	0.940616								3.83638	0.488979	3.84369	0.593725	3.8436	0.225211								3.8361	1.44905
3.85028	0.757564	3.84492	0.213948	3.84931	0.322912								3.84932	0.927139								3.84468	0.484932	3.85199	0.587341	3.8519	0.222554								3.84441	1.44411
3.85858	0.772585	3.85322	0.213438	3.85761	0.31927								3.85762	0.959484								3.85298	0.493511	3.86029	0.598225	3.8602	0.239019								3.85271	1.43547
3.86688	0.783859	3.86152	0.227563	3.86591	0.307379								3.86592	0.935371								3.86129	0.506088	3.86859	0.589203	3.8685	0.243022								3.86101	1.42863
3.87518	0.792568	3.86983	0.238642	3.8742	0.322186								3.87422	0.966762								3.86959	0.491619	3.87689	0.586903	3.87681	0.251388								3.86931	1.43408
3.88348	0.78748	3.87813	0.241395	3.8825	0.320051								3.88252	0.960491								3.87789	0.497255	3.88519	0.59873	3.88511	0.257725								3.87762	1.4211
3.89178	0.799527	3.88643	0.231523	3.8908	0.32091								3.89081	0.938509								3.8862	0.487583	3.8935	0.593054	3.89341	0.255647								3.88592	1.41774
3.90008	0.787739	3.89474	0.245217	3.8991	0.333448								3.89911	0.933607								3.8945	0.493763	3.9018	0.588169	3.90171	0.253851								3.89422	1.40725
3.90838	0.76802	3.90304	0.258911	3.9074	0.322831								3.90741	0.933353								3.9028	0.506152	3.9101	0.579384	3.91001	0.259673								3.90252	1.4239
3.91668	0.795119	3.91134	0.25775	3.9157	0.347885								3.91571	0.938877								3.9111	0.500134	3.9184	0.583858	3.91831	0.243459								3.91083	1.43996
3.92498	0.809918	3.91965	0.262994	3.924	0.358167								3.92401	0.933295								3.91941	0.503286	3.9267	0.594685	3.92661	0.240528								3.91913	1.41257
3.93328	0.81277	3.92795	0.261272	3.9323	0.354367								3.93231	0.91379								3.92771	0.519813	3.93501	0.583141	3.93492	0.246413								3.92743	1.41539
3.94158	0.808262	3.93625	0.265482	3.9406	0.349283								3.94061	0.893722								3.93601	0.514977	3.94331	0.587023	3.94322	0.25456								3.93573	1.39789
3.94988	0.811931	3.94455	0.275305	3.94889	0.353817								3.94891	0.909417								3.94431	0.512856	3.95161	0.586079	3.95152	0.261417								3.94404	1.39192
3.95818	0.798378	3.95286	0.283238	3.95719	0.344312								3.95721	0.912358								3.95262	0.536175	3.95991	0.592355	3.95982	0.266537								3.95234	1.42158
3.96647	0.788731	3.96116	0.280677	3.96549	0.340626								3.9655	0.943927								3.96092	0.532023	3.96821	0.586551	3.96812	0.276643								3.96064	1.42578
3.97478	0.798877	3.96946	0.290469	3.97379	0.33331								3.9738	0.940982								3.96922	0.525335	3.97651	0.567535	3.97642	0.273924								3.96895	1.42174
3.98307	0.81254	3.97777	0.296302	3.98209	0.34116								3.9821	0.905318								3.97752	0.533104	3.98482	0.576287	3.98473	0.271155								3.97725	1.42579
3.99137	0.834417	3.98607	0.308702	3.99039	0.353991								3.9904	0.89378								3.98583	0.545105	3.99312	0.576022	3.99303	0.274291								3.98555	1.39331
3.99967	0.846092	3.99437	0.30004	3.99869	0.361967								3.9987	0.893018								3.99413	0.543766	4.00142	0.588636	4.00133	0.261802								3.99385	1.44402
4.00798	0.837924	4.00268	0.299333	4.00699	0.334596								4.007	0.883031								4.00243	0.532059	4.00972	0.586891	4.00963	0.261092								4.00216	1.48455
4.01628	0.836446	4.01098	0.316997	4.01529	0.33973								4.0153	0.910662								4.01073	0.528231	4.01802	0.581556	4.01793	0.268469								4.01046	1.46408
4.02457	0.829379	4.01928	0.329144	4.02358	0.335646								4.0236	0.89632								4.01904	0.54008	4.02632	0.588406	4.02623	0.248887								4.01876	1.46811
4.03287	0.817821	4.02759	0.324912	4.03188	0.33892								4.03189	0.880951								4.02734	0.535898	4.03463	0.602415	4.03454	0.250244								4.02706	1.49301
4.04117	0.818737	4.03589	0.324995	4.04018	0.348584								4.04019	0.863594								4.03564	0.54026	4.04293	0.592655	4.04284	0.276791								4.03537	1.46504
4.04947	0.845612	4.04419	0.32288	4.04848	0.346554								4.04849	0.865074								4.04394	0.545294	4.05123	0.579544	4.05114	0.260768								4.04367	1.42808
4.05777	0.843213	4.0525	0.324698	4.05678	0.343745								4.05679	0.88277								4.05225	0.554942	4.05953	0.569246	4.05944	0.261142								4.05197	1.44906
4.06607	0.849893	4.0608	0.33503	4.06508	0.348719								4.06509	0.892157								4.06055	0.546291	4.06783	0.571831	4.06774	0.264857								4.06027	1.50064
4.07437	0.82844	4.0691	0.323115	4.07338	0.361457								4.07339	0.899674								4.06885	0.544952	4.07614	0.589684	4.07604	0.274963								4.06858	1.4776
4.08267	0.833541	4.0774	0.345278	4.08168	0.360283								4.08169	0.887403								4.07715	0.571214	4.08444	0.588896	4.08434	0.264709								4.07688	1.44427
4.09097	0.84472	4.08571	0.358373	4.08998	0.368846								4.08999	0.87605								4.08546	0.580295	4.09274	0.590714	4.09265	0.276904								4.08518	1.4561
4.09927	0.838392	4.09401	0.344201	4.09828	0.356199								4.09828	0.89161								4.09376	0.569779	4.10104	0.599971	4.10095	0.291521								4.09348	1.46791
[truncated: 1,554 more rows]

## Sheet: Figure 4
PurZ			PurZ, MazZ			PurZ, DatZ			PurZ, MazZ, DatZ
[truncated: 6 more rows]

[truncated: 5 more sheets: Suppl. Figure 2, Suppl. Figure 7, Suppl. Figure 9, Suppl. Figure 11, Suppl. Figure 12]
